# Supplementary material for: Metabolic syndrome worsens sarcopenia and reduces nutritional therapy benefits in advanced gastric cancer
Source: Front Nutr. 2025 Oct 15;12:1615376. doi: 10.3389/fnut.2025.1615376 (PMC12568025; doi:10.3389/fnut.2025.1615376)
Supplement: Supplementary file 1 [file Data_Sheet_1.ZIP]

Archive with 4 entries (3 files):
- supplementary tables 2025.8.24/
- supplementary tables 2025.8.24/supplementary table 3.docx
- supplementary tables 2025.8.24/supplementary table1_revised 2025.8.19.docx
- supplementary tables 2025.8.24/supplementary table2_SNP.csv
