# Supplementary material for: Metabolic syndrome worsens sarcopenia and reduces nutritional therapy benefits in advanced gastric cancer
Source: Front Nutr. 2025 Oct 15;12:1615376. doi: 10.3389/fnut.2025.1615376 (PMC12568025; doi:10.3389/fnut.2025.1615376)
Supplement: Supplementary file 1 [file Data_Sheet_1.ZIP › supplementary tables 2025.8.24/supplementary table2_SNP.csv]

SNP	effect_allele.exposure	other_allele.exposure	effect_allele.outcome	other_allele.outcome	beta.exposure	beta.outcome	eaf.exposure	eaf.outcome	remove	palindromic	ambiguous	id.outcome	samplesize.outcome	se.outcome	pval.outcome	outcome	mr_keep.outcome	samplesize.exposure	se.exposure	pval.exposure	id.exposure	exposure	mr_keep.exposure	pval_origin.exposure	data_source.exposure	action	SNP_index	mr_keep
rs10440120	A	C	A	C	-0.0306	-0.0134	0.1675	0.1612	FALSE	FALSE	FALSE	ebi-a-GCST90000025	450243	0.0026	2.02698e-07	Appendicular lean mass || id:ebi-a-GCST90000025	TRUE	174886	0.0044	5.34318e-11	ieu-a-302	Triglycerides || id:ieu-a-302	TRUE	reported	textfile	2	1	TRUE
rs10501321	C	T	C	T	-0.0216	0.0185	0.314	0.3219	FALSE	FALSE	FALSE	ebi-a-GCST90000025	450243	0.002	6.21871e-20	Appendicular lean mass || id:ebi-a-GCST90000025	TRUE	177680	0.0035	1.41198e-08	ieu-a-302	Triglycerides || id:ieu-a-302	TRUE	reported	textfile	2	1	TRUE
rs10761762	C	T	C	T	-0.027	0.0049	0.467	0.4734	FALSE	FALSE	FALSE	ebi-a-GCST90000025	450243	0.0019	0.00979197	Appendicular lean mass || id:ebi-a-GCST90000025	TRUE	177823	0.0033	1.06096e-17	ieu-a-302	Triglycerides || id:ieu-a-302	TRUE	reported	textfile	2	1	TRUE
rs11057408	T	G	T	G	-0.0258	-0.0208	0.3628	0.3344	FALSE	FALSE	FALSE	ebi-a-GCST90000025	450243	0.002	2.22998e-25	Appendicular lean mass || id:ebi-a-GCST90000025	TRUE	174454	0.0035	2.0488e-12	ieu-a-302	Triglycerides || id:ieu-a-302	TRUE	reported	textfile	2	1	TRUE
rs11613352	T	C	T	C	-0.028	0.0043	0.1913	0.2403	FALSE	FALSE	FALSE	ebi-a-GCST90000025	450243	0.0022	0.0491904	Appendicular lean mass || id:ebi-a-GCST90000025	TRUE	177799	0.0039	9.39723e-14	ieu-a-302	Triglycerides || id:ieu-a-302	TRUE	reported	textfile	2	1	TRUE
rs11974409	G	A	G	A	-0.0899	0.0201	0.1939	0.1959	FALSE	FALSE	FALSE	ebi-a-GCST90000025	450243	0.0024	2.59e-17	Appendicular lean mass || id:ebi-a-GCST90000025	TRUE	177786	0.0042	1.35988e-100	ieu-a-302	Triglycerides || id:ieu-a-302	TRUE	reported	textfile	2	1	TRUE
rs12280753	T	C	T	C	0.1931	-0.0081	0.06728	0.0731	FALSE	FALSE	FALSE	ebi-a-GCST90000025	450243	0.0036	0.02651	Appendicular lean mass || id:ebi-a-GCST90000025	TRUE	177747	0.0064	1.21899e-179	ieu-a-302	Triglycerides || id:ieu-a-302	TRUE	reported	textfile	2	1	TRUE
rs12676857	C	T	C	T	0.0332	0.0099	0.1544	0.1448	FALSE	FALSE	FALSE	ebi-a-GCST90000025	450243	0.0027	0.000238798	Appendicular lean mass || id:ebi-a-GCST90000025	TRUE	177732	0.0046	7.29122e-12	ieu-a-302	Triglycerides || id:ieu-a-302	TRUE	reported	textfile	2	1	TRUE
rs12678919	G	A	G	A	-0.1702	-0.0038	0.1214	0.0973	FALSE	FALSE	FALSE	ebi-a-GCST90000025	450243	0.0032	0.2372	Appendicular lean mass || id:ebi-a-GCST90000025	TRUE	177750	0.0056	1.8197e-199	ieu-a-302	Triglycerides || id:ieu-a-302	TRUE	reported	textfile	2	1	TRUE
rs12748152	T	C	T	C	0.0372	0.0091	0.07124	0.0805	FALSE	FALSE	FALSE	ebi-a-GCST90000025	450243	0.0034	0.00803397	Appendicular lean mass || id:ebi-a-GCST90000025	TRUE	177762	0.0059	1.09999e-09	ieu-a-302	Triglycerides || id:ieu-a-302	TRUE	reported	textfile	2	1	TRUE
rs16948098	A	G	A	G	0.08	-0.0209	0.0409	0.0412	FALSE	FALSE	FALSE	ebi-a-GCST90000025	450243	0.0048	1.17899e-05	Appendicular lean mass || id:ebi-a-GCST90000025	TRUE	163328	0.0089	4.83838e-17	ieu-a-302	Triglycerides || id:ieu-a-302	TRUE	reported	textfile	2	1	TRUE
rs174535	C	T	C	T	0.047	-0.0124	0.3628	0.3506	FALSE	FALSE	FALSE	ebi-a-GCST90000025	450243	0.002	4.60204e-10	Appendicular lean mass || id:ebi-a-GCST90000025	TRUE	177773	0.0034	1.73301e-41	ieu-a-302	Triglycerides || id:ieu-a-302	TRUE	reported	textfile	2	1	TRUE
rs17513135	T	C	T	C	0.022	0.014	0.2322	0.2278	FALSE	FALSE	FALSE	ebi-a-GCST90000025	450243	0.0022	3.83098e-10	Appendicular lean mass || id:ebi-a-GCST90000025	TRUE	174742	0.0039	1.63301e-08	ieu-a-302	Triglycerides || id:ieu-a-302	TRUE	reported	textfile	2	1	TRUE
rs1832007	G	A	G	A	-0.0327	0.0189	0.1319	0.1537	FALSE	FALSE	FALSE	ebi-a-GCST90000025	450243	0.0026	5.36908e-13	Appendicular lean mass || id:ebi-a-GCST90000025	TRUE	177504	0.0047	1.71791e-12	ieu-a-302	Triglycerides || id:ieu-a-302	TRUE	reported	textfile	2	1	TRUE
rs2239520	A	G	A	G	-0.0236	0.0088	0.3734	0.4259	FALSE	FALSE	FALSE	ebi-a-GCST90000025	450243	0.0019	3.54503e-06	Appendicular lean mass || id:ebi-a-GCST90000025	TRUE	151047	0.0037	4.144e-10	ieu-a-302	Triglycerides || id:ieu-a-302	TRUE	reported	textfile	2	1	TRUE
rs2247056	C	T	C	T	0.0378	-0.0421	0.7823	0.7024	FALSE	FALSE	FALSE	ebi-a-GCST90000025	450243	0.0021	3.87972e-93	Appendicular lean mass || id:ebi-a-GCST90000025	TRUE	174062	0.0039	3.861e-21	ieu-a-302	Triglycerides || id:ieu-a-302	TRUE	reported	textfile	2	1	TRUE
rs2250802	A	G	A	G	0.023	0.0092	0.6807	0.7243	FALSE	FALSE	FALSE	ebi-a-GCST90000025	450243	0.0021	1.40699e-05	Appendicular lean mass || id:ebi-a-GCST90000025	TRUE	174734	0.0037	1.21001e-10	ieu-a-302	Triglycerides || id:ieu-a-302	TRUE	reported	textfile	2	1	TRUE
rs2665357	C	A	C	A	0.0212	-0.0174	0.5092	0.5163	FALSE	FALSE	FALSE	ebi-a-GCST90000025	450243	0.0019	3.63329e-20	Appendicular lean mass || id:ebi-a-GCST90000025	TRUE	172850	0.0033	8.32703e-10	ieu-a-302	Triglycerides || id:ieu-a-302	TRUE	reported	textfile	2	1	TRUE
rs287621	C	T	C	T	-0.0222	-0.0171	0.7296	0.7209	FALSE	FALSE	FALSE	ebi-a-GCST90000025	450243	0.0021	4.96478e-16	Appendicular lean mass || id:ebi-a-GCST90000025	TRUE	177813	0.0037	7.67096e-09	ieu-a-302	Triglycerides || id:ieu-a-302	TRUE	reported	textfile	2	1	TRUE
rs2954022	A	C	A	C	-0.078	0.0065	0.4697	0.4651	FALSE	FALSE	FALSE	ebi-a-GCST90000025	450243	0.0019	0.000602407	Appendicular lean mass || id:ebi-a-GCST90000025	TRUE	177750	0.0033	2.22844e-113	ieu-a-302	Triglycerides || id:ieu-a-302	TRUE	reported	textfile	2	1	TRUE
rs2972146	T	G	T	G	0.0281	0.0233	0.6227	0.6474	FALSE	FALSE	FALSE	ebi-a-GCST90000025	450243	0.002	1.07201e-32	Appendicular lean mass || id:ebi-a-GCST90000025	TRUE	174704	0.0034	2.97372e-15	ieu-a-302	Triglycerides || id:ieu-a-302	TRUE	reported	textfile	2	1	TRUE
rs3760627	C	T	C	T	0.0189	-0.0074	0.4683	0.4532	FALSE	FALSE	FALSE	ebi-a-GCST90000025	450243	0.0019	0.000101501	Appendicular lean mass || id:ebi-a-GCST90000025	TRUE	176201	0.0034	5.29298e-09	ieu-a-302	Triglycerides || id:ieu-a-302	TRUE	reported	textfile	2	1	TRUE
rs3761445	A	G	A	G	0.0232	0.0077	0.6148	0.5992	FALSE	FALSE	FALSE	ebi-a-GCST90000025	450243	0.0019	8.48496e-05	Appendicular lean mass || id:ebi-a-GCST90000025	TRUE	175846	0.0034	8.06121e-12	ieu-a-302	Triglycerides || id:ieu-a-302	TRUE	reported	textfile	2	1	TRUE
rs38855	G	A	G	A	-0.0187	0.004	0.4736	0.4709	FALSE	FALSE	FALSE	ebi-a-GCST90000025	450243	0.0019	0.0335097	Appendicular lean mass || id:ebi-a-GCST90000025	TRUE	177825	0.0033	2.10902e-08	ieu-a-302	Triglycerides || id:ieu-a-302	TRUE	reported	textfile	2	1	TRUE
rs439401	C	T	C	T	0.0659	0.0083	0.6201	0.6375	FALSE	FALSE	FALSE	ebi-a-GCST90000025	450243	0.002	2.64899e-05	Appendicular lean mass || id:ebi-a-GCST90000025	TRUE	152584	0.0038	1.42298e-66	ieu-a-302	Triglycerides || id:ieu-a-302	TRUE	reported	textfile	2	1	TRUE
rs442177	T	G	T	G	0.0309	-0.0022	0.5528	0.5943	FALSE	FALSE	FALSE	ebi-a-GCST90000025	450243	0.0019	0.2577	Appendicular lean mass || id:ebi-a-GCST90000025	TRUE	177798	0.0033	1.31613e-18	ieu-a-302	Triglycerides || id:ieu-a-302	TRUE	reported	textfile	2	1	TRUE
rs4587594	A	G	A	G	-0.0694	-0.0035	0.31	0.3513	FALSE	FALSE	FALSE	ebi-a-GCST90000025	450243	0.002	0.0748704	Appendicular lean mass || id:ebi-a-GCST90000025	TRUE	177772	0.0035	3.50268e-82	ieu-a-302	Triglycerides || id:ieu-a-302	TRUE	reported	textfile	2	1	TRUE
rs4719841	G	A	G	A	0.0232	0.0067	0.3826	0.4065	FALSE	FALSE	FALSE	ebi-a-GCST90000025	450243	0.0019	0.000490795	Appendicular lean mass || id:ebi-a-GCST90000025	TRUE	177775	0.0034	8.86339e-11	ieu-a-302	Triglycerides || id:ieu-a-302	TRUE	reported	textfile	2	1	TRUE
rs4738684	G	A	G	A	-0.0205	-0.0016	0.6478	0.6646	FALSE	FALSE	FALSE	ebi-a-GCST90000025	450243	0.002	0.4288	Appendicular lean mass || id:ebi-a-GCST90000025	TRUE	177790	0.0035	8.81901e-09	ieu-a-302	Triglycerides || id:ieu-a-302	TRUE	reported	textfile	2	1	TRUE
rs588136	T	C	T	C	-0.0495	0.0023	0.7942	0.7867	FALSE	FALSE	FALSE	ebi-a-GCST90000025	450243	0.0023	0.3243	Appendicular lean mass || id:ebi-a-GCST90000025	TRUE	176173	0.0041	3.36512e-30	ieu-a-302	Triglycerides || id:ieu-a-302	TRUE	reported	textfile	2	1	TRUE
rs6029143	T	C	T	C	-0.0388	-0.0041	0.05805	0.0818	FALSE	FALSE	FALSE	ebi-a-GCST90000025	450243	0.0035	0.2374	Appendicular lean mass || id:ebi-a-GCST90000025	TRUE	176257	0.0071	4.93299e-08	ieu-a-302	Triglycerides || id:ieu-a-302	TRUE	reported	textfile	2	1	TRUE
rs634869	C	T	C	T	-0.0272	-0.0129	0.562	0.5907	FALSE	FALSE	FALSE	ebi-a-GCST90000025	450243	0.0019	1.76319e-11	Appendicular lean mass || id:ebi-a-GCST90000025	TRUE	177755	0.0033	1.77582e-14	ieu-a-302	Triglycerides || id:ieu-a-302	TRUE	reported	textfile	2	1	TRUE
rs6831256	G	A	G	A	0.0258	-0.0142	0.409	0.4228	FALSE	FALSE	FALSE	ebi-a-GCST90000025	450243	0.0019	9.85372e-14	Appendicular lean mass || id:ebi-a-GCST90000025	TRUE	177495	0.0035	1.60214e-12	ieu-a-302	Triglycerides || id:ieu-a-302	TRUE	reported	textfile	2	1	TRUE
rs6882076	C	T	C	T	0.0286	-1e-04	0.6662	0.6347	FALSE	FALSE	FALSE	ebi-a-GCST90000025	450243	0.002	0.9568	Appendicular lean mass || id:ebi-a-GCST90000025	TRUE	177778	0.0035	1.51286e-15	ieu-a-302	Triglycerides || id:ieu-a-302	TRUE	reported	textfile	2	1	TRUE
rs6995541	G	A	G	A	0.0265	3e-04	0.3219	0.288	FALSE	FALSE	FALSE	ebi-a-GCST90000025	450243	0.0021	0.8776	Appendicular lean mass || id:ebi-a-GCST90000025	TRUE	177486	0.0037	1.34307e-12	ieu-a-302	Triglycerides || id:ieu-a-302	TRUE	reported	textfile	2	1	TRUE
rs719726	T	C	T	C	0.0199	-0.0018	0.529	0.5727	FALSE	FALSE	FALSE	ebi-a-GCST90000025	450243	0.0019	0.3363	Appendicular lean mass || id:ebi-a-GCST90000025	TRUE	168319	0.0035	2.48599e-08	ieu-a-302	Triglycerides || id:ieu-a-302	TRUE	reported	textfile	2	1	TRUE
rs7248104	A	G	A	G	-0.0222	5e-04	0.4169	0.4154	FALSE	FALSE	FALSE	ebi-a-GCST90000025	450243	0.0019	0.7845	Appendicular lean mass || id:ebi-a-GCST90000025	TRUE	176083	0.0034	5.04499e-10	ieu-a-302	Triglycerides || id:ieu-a-302	TRUE	reported	textfile	2	1	TRUE
rs731839	A	G	A	G	-0.0224	-0.0116	0.6583	0.6655	FALSE	FALSE	FALSE	ebi-a-GCST90000025	450243	0.002	6.95505e-09	Appendicular lean mass || id:ebi-a-GCST90000025	TRUE	176161	0.0036	2.651e-09	ieu-a-302	Triglycerides || id:ieu-a-302	TRUE	reported	textfile	2	1	TRUE
rs7350481	C	T	C	T	-0.2254	-0.0065	0.90237	0.9395	FALSE	FALSE	FALSE	ebi-a-GCST90000025	450243	0.004	0.101	Appendicular lean mass || id:ebi-a-GCST90000025	TRUE	177677	0.0066	1e-200	ieu-a-302	Triglycerides || id:ieu-a-302	TRUE	reported	textfile	2	1	TRUE
rs749671	A	G	A	G	-0.0211	-0.0016	0.3945	0.3722	FALSE	FALSE	FALSE	ebi-a-GCST90000025	450243	0.002	0.3995	Appendicular lean mass || id:ebi-a-GCST90000025	TRUE	176205	0.0034	6.10604e-10	ieu-a-302	Triglycerides || id:ieu-a-302	TRUE	reported	textfile	2	1	TRUE
rs8077889	C	A	C	A	0.0252	-0.0084	0.2441	0.2145	FALSE	FALSE	FALSE	ebi-a-GCST90000025	450243	0.0023	0.000250599	Appendicular lean mass || id:ebi-a-GCST90000025	TRUE	176194	0.0042	9.87893e-09	ieu-a-302	Triglycerides || id:ieu-a-302	TRUE	reported	textfile	2	1	TRUE
rs948690	C	T	C	T	-0.0306	-0.0069	0.3047	0.3406	FALSE	FALSE	FALSE	ebi-a-GCST90000025	450243	0.002	0.000546802	Appendicular lean mass || id:ebi-a-GCST90000025	TRUE	91013	0.0052	6.56599e-09	ieu-a-302	Triglycerides || id:ieu-a-302	TRUE	reported	textfile	2	1	TRUE
rs9686661	T	C	T	C	0.0379	0.0107	0.1768	0.2004	FALSE	FALSE	FALSE	ebi-a-GCST90000025	450243	0.0023	5.63106e-06	Appendicular lean mass || id:ebi-a-GCST90000025	TRUE	177050	0.0044	2.54097e-16	ieu-a-302	Triglycerides || id:ieu-a-302	TRUE	reported	textfile	2	1	TRUE
rs998584	A	C	A	C	0.0293	-0.0041	0.5145	0.4828	FALSE	FALSE	FALSE	ebi-a-GCST90000025	450243	0.0019	0.0298099	Appendicular lean mass || id:ebi-a-GCST90000025	TRUE	174573	0.0037	3.42373e-15	ieu-a-302	Triglycerides || id:ieu-a-302	TRUE	reported	textfile	2	1	TRUE
rs10019888	G	A	G	A	-0.027	0.016	0.1636	0.1653	FALSE	FALSE	FALSE	ebi-a-GCST90000025	450243	0.0026	3.75301e-10	Appendicular lean mass || id:ebi-a-GCST90000025	TRUE	187077	0.0046	4.90095e-08	ieu-a-299	HDL cholesterol || id:ieu-a-299	TRUE	reported	textfile	2	1	TRUE
rs10087900	A	G	A	G	-0.0231	-0.0031	0.4393	0.4492	FALSE	FALSE	FALSE	ebi-a-GCST90000025	450243	0.0019	0.1023	Appendicular lean mass || id:ebi-a-GCST90000025	TRUE	183672	0.0036	2.174e-09	ieu-a-299	HDL cholesterol || id:ieu-a-299	TRUE	reported	textfile	2	1	TRUE
rs103294	T	C	T	C	0.0523	-0.0045	0.186	0.2241	FALSE	FALSE	FALSE	ebi-a-GCST90000025	450243	0.0023	0.0491802	Appendicular lean mass || id:ebi-a-GCST90000025	TRUE	175917	0.0044	3.99485e-30	ieu-a-299	HDL cholesterol || id:ieu-a-299	TRUE	reported	textfile	2	1	TRUE
rs10761771	C	T	C	T	0.0198	0.0049	0.467	0.4734	FALSE	FALSE	FALSE	ebi-a-GCST90000025	450243	0.0019	0.0098451	Appendicular lean mass || id:ebi-a-GCST90000025	TRUE	182895	0.0034	4.12003e-09	ieu-a-299	HDL cholesterol || id:ieu-a-299	TRUE	reported	textfile	2	1	TRUE
rs10808546	T	C	T	C	0.0409	0.0064	0.4459	0.4471	FALSE	FALSE	FALSE	ebi-a-GCST90000025	450243	0.0019	0.000850394	Appendicular lean mass || id:ebi-a-GCST90000025	TRUE	185835	0.0034	4.10582e-30	ieu-a-299	HDL cholesterol || id:ieu-a-299	TRUE	reported	textfile	2	1	TRUE
rs11045163	G	A	G	A	0.0217	-0.0083	0.4063	0.4306	FALSE	FALSE	FALSE	ebi-a-GCST90000025	450243	0.0019	1.434e-05	Appendicular lean mass || id:ebi-a-GCST90000025	TRUE	187075	0.0035	3.19602e-09	ieu-a-299	HDL cholesterol || id:ieu-a-299	TRUE	reported	textfile	2	1	TRUE
rs11065987	G	A	G	A	-0.0222	-0.0144	0.4222	0.4164	FALSE	FALSE	FALSE	ebi-a-GCST90000025	450243	0.0019	3.67959e-14	Appendicular lean mass || id:ebi-a-GCST90000025	TRUE	187119	0.0035	1.22501e-09	ieu-a-299	HDL cholesterol || id:ieu-a-299	TRUE	reported	textfile	2	1	TRUE
rs11765979	C	A	C	A	0.0412	-0.0174	0.4578	0.4922	FALSE	FALSE	FALSE	ebi-a-GCST90000025	450243	0.0019	3.64418e-20	Appendicular lean mass || id:ebi-a-GCST90000025	TRUE	94311	0.0048	3.111e-17	ieu-a-299	HDL cholesterol || id:ieu-a-299	TRUE	reported	textfile	2	1	TRUE
rs12133576	G	A	G	A	-0.0243	-0.0059	0.6451	0.6311	FALSE	FALSE	FALSE	ebi-a-GCST90000025	450243	0.0019	0.002223	Appendicular lean mass || id:ebi-a-GCST90000025	TRUE	187123	0.0035	6.15035e-11	ieu-a-299	HDL cholesterol || id:ieu-a-299	TRUE	reported	textfile	2	1	TRUE
rs12412743	T	C	T	C	-0.0291	0.0076	0.153	0.1674	FALSE	FALSE	FALSE	ebi-a-GCST90000025	450243	0.0025	0.00262398	Appendicular lean mass || id:ebi-a-GCST90000025	TRUE	187095	0.0045	1.30701e-09	ieu-a-299	HDL cholesterol || id:ieu-a-299	TRUE	reported	textfile	2	1	TRUE
rs12748152	T	C	T	C	-0.0506	0.0091	0.07124	0.0805	FALSE	FALSE	FALSE	ebi-a-GCST90000025	450243	0.0034	0.00803397	Appendicular lean mass || id:ebi-a-GCST90000025	TRUE	187057	0.0062	9.73644e-16	ieu-a-299	HDL cholesterol || id:ieu-a-299	TRUE	reported	textfile	2	1	TRUE
rs12801636	A	G	A	G	0.0235	0.0018	0.2243	0.2246	FALSE	FALSE	FALSE	ebi-a-GCST90000025	450243	0.0023	0.4186	Appendicular lean mass || id:ebi-a-GCST90000025	TRUE	187099	0.0042	3.14702e-08	ieu-a-299	HDL cholesterol || id:ieu-a-299	TRUE	reported	textfile	2	1	TRUE
rs13076253	C	A	C	A	-0.0283	0.0056	0.1478	0.1405	FALSE	FALSE	FALSE	ebi-a-GCST90000025	450243	0.0027	0.0386403	Appendicular lean mass || id:ebi-a-GCST90000025	TRUE	186809	0.0048	4.96101e-09	ieu-a-299	HDL cholesterol || id:ieu-a-299	TRUE	reported	textfile	2	1	TRUE
rs13099479	A	G	A	G	0.036	0.0294	0.08971	0.086	FALSE	FALSE	FALSE	ebi-a-GCST90000025	450243	0.0034	2.13501e-18	Appendicular lean mass || id:ebi-a-GCST90000025	TRUE	187132	0.0062	1.81899e-08	ieu-a-299	HDL cholesterol || id:ieu-a-299	TRUE	reported	textfile	2	1	TRUE
rs13702	C	T	C	T	0.1058	0.0014	0.3127	0.2874	FALSE	FALSE	FALSE	ebi-a-GCST90000025	450243	0.0021	0.511601	Appendicular lean mass || id:ebi-a-GCST90000025	TRUE	187044	0.0038	1.27938e-160	ieu-a-299	HDL cholesterol || id:ieu-a-299	TRUE	reported	textfile	2	1	TRUE
rs1515110	T	G	T	G	-0.0323	0.0234	0.6187	0.6368	FALSE	FALSE	FALSE	ebi-a-GCST90000025	450243	0.0019	2.75994e-33	Appendicular lean mass || id:ebi-a-GCST90000025	TRUE	187081	0.0035	8.03711e-18	ieu-a-299	HDL cholesterol || id:ieu-a-299	TRUE	reported	textfile	2	1	TRUE
rs1689797	A	C	A	C	-0.0358	0.0013	0.3021	0.3333	FALSE	FALSE	FALSE	ebi-a-GCST90000025	450243	0.002	0.498	Appendicular lean mass || id:ebi-a-GCST90000025	TRUE	187126	0.0036	2.85167e-21	ieu-a-299	HDL cholesterol || id:ieu-a-299	TRUE	reported	textfile	2	1	TRUE
rs16942887	A	G	A	G	0.0831	-0.0106	0.1332	0.115	FALSE	FALSE	FALSE	ebi-a-GCST90000025	450243	0.003	0.000361302	Appendicular lean mass || id:ebi-a-GCST90000025	TRUE	185604	0.0051	8.28133e-54	ieu-a-299	HDL cholesterol || id:ieu-a-299	TRUE	reported	textfile	2	1	TRUE
rs16965220	A	C	A	C	0.0219	-0.003	0.2982	0.3163	FALSE	FALSE	FALSE	ebi-a-GCST90000025	450243	0.002	0.141	Appendicular lean mass || id:ebi-a-GCST90000025	TRUE	185512	0.0037	7.90897e-09	ieu-a-299	HDL cholesterol || id:ieu-a-299	TRUE	reported	textfile	2	1	TRUE
rs17145738	T	C	T	C	0.0408	0.0259	0.1174	0.1223	FALSE	FALSE	FALSE	ebi-a-GCST90000025	450243	0.0029	1.86294e-19	Appendicular lean mass || id:ebi-a-GCST90000025	TRUE	184971	0.0053	4.95222e-13	ieu-a-299	HDL cholesterol || id:ieu-a-299	TRUE	reported	textfile	2	1	TRUE
rs17173637	C	T	C	T	-0.0363	0.0475	0.09763	0.0845	FALSE	FALSE	FALSE	ebi-a-GCST90000025	450243	0.0034	1.27409e-44	Appendicular lean mass || id:ebi-a-GCST90000025	TRUE	183901	0.0057	1.89898e-08	ieu-a-299	HDL cholesterol || id:ieu-a-299	TRUE	reported	textfile	2	1	TRUE
rs181360	G	T	G	T	-0.0376	9e-04	0.1992	0.1914	FALSE	FALSE	FALSE	ebi-a-GCST90000025	450243	0.0024	0.708	Appendicular lean mass || id:ebi-a-GCST90000025	TRUE	178216	0.0042	9.23847e-18	ieu-a-299	HDL cholesterol || id:ieu-a-299	TRUE	reported	textfile	2	1	TRUE
rs1866956	T	C	T	C	0.0217	-0.0027	0.6755	0.684	FALSE	FALSE	FALSE	ebi-a-GCST90000025	450243	0.002	0.1919	Appendicular lean mass || id:ebi-a-GCST90000025	TRUE	187031	0.0037	7.96398e-10	ieu-a-299	HDL cholesterol || id:ieu-a-299	TRUE	reported	textfile	2	1	TRUE
rs1877031	A	G	A	G	0.0336	0.0067	0.6755	0.6668	FALSE	FALSE	FALSE	ebi-a-GCST90000025	450243	0.002	0.000877102	Appendicular lean mass || id:ebi-a-GCST90000025	TRUE	185471	0.0036	1.20393e-19	ieu-a-299	HDL cholesterol || id:ieu-a-299	TRUE	reported	textfile	2	1	TRUE
rs1883025	T	C	T	C	-0.0698	6e-04	0.2427	0.2544	FALSE	FALSE	FALSE	ebi-a-GCST90000025	450243	0.0022	0.7899	Appendicular lean mass || id:ebi-a-GCST90000025	TRUE	186365	0.0041	1.49589e-65	ieu-a-299	HDL cholesterol || id:ieu-a-299	TRUE	reported	textfile	2	1	TRUE
rs1936800	T	C	T	C	-0.02	-0.0027	0.4723	0.5257	FALSE	FALSE	FALSE	ebi-a-GCST90000025	450243	0.0019	0.157	Appendicular lean mass || id:ebi-a-GCST90000025	TRUE	187111	0.0034	3.05499e-10	ieu-a-299	HDL cholesterol || id:ieu-a-299	TRUE	reported	textfile	2	1	TRUE
rs1980493	C	T	C	T	-0.0318	0.0321	0.1227	0.1694	FALSE	FALSE	FALSE	ebi-a-GCST90000025	450243	0.0025	1.59294e-37	Appendicular lean mass || id:ebi-a-GCST90000025	TRUE	183275	0.0048	3.764e-10	ieu-a-299	HDL cholesterol || id:ieu-a-299	TRUE	reported	textfile	2	1	TRUE
rs2013208	T	C	T	C	0.0254	-0.0043	0.5053	0.4773	FALSE	FALSE	FALSE	ebi-a-GCST90000025	450243	0.0019	0.0237498	Appendicular lean mass || id:ebi-a-GCST90000025	TRUE	169708	0.0036	8.91661e-12	ieu-a-299	HDL cholesterol || id:ieu-a-299	TRUE	reported	textfile	2	1	TRUE
rs205262	G	A	G	A	-0.0283	0.0164	0.2665	0.2684	FALSE	FALSE	FALSE	ebi-a-GCST90000025	450243	0.0021	1.24911e-14	Appendicular lean mass || id:ebi-a-GCST90000025	TRUE	181707	0.0039	3.87793e-13	ieu-a-299	HDL cholesterol || id:ieu-a-299	TRUE	reported	textfile	2	1	TRUE
rs2066714	C	T	C	T	0.0453	-4e-04	0.1201	0.1284	FALSE	FALSE	FALSE	ebi-a-GCST90000025	450243	0.0028	0.8832	Appendicular lean mass || id:ebi-a-GCST90000025	TRUE	93528	0.0071	7.25805e-10	ieu-a-299	HDL cholesterol || id:ieu-a-299	TRUE	reported	textfile	2	1	TRUE
rs2241210	G	A	G	A	0.0332	0.0069	0.5528	0.5237	FALSE	FALSE	FALSE	ebi-a-GCST90000025	450243	0.0019	0.000259102	Appendicular lean mass || id:ebi-a-GCST90000025	TRUE	174782	0.0035	2.48886e-20	ieu-a-299	HDL cholesterol || id:ieu-a-299	TRUE	reported	textfile	2	1	TRUE
rs2241770	C	T	C	T	-0.0989	0.0069	0.1029	0.0967	FALSE	FALSE	FALSE	ebi-a-GCST90000025	450243	0.0032	0.032	Appendicular lean mass || id:ebi-a-GCST90000025	TRUE	185537	0.0057	6.78422e-60	ieu-a-299	HDL cholesterol || id:ieu-a-299	TRUE	reported	textfile	2	1	TRUE
rs2250802	A	G	A	G	-0.034	0.0092	0.6807	0.7243	FALSE	FALSE	FALSE	ebi-a-GCST90000025	450243	0.0021	1.40699e-05	Appendicular lean mass || id:ebi-a-GCST90000025	TRUE	184088	0.0038	2.02209e-17	ieu-a-299	HDL cholesterol || id:ieu-a-299	TRUE	reported	textfile	2	1	TRUE
rs2278236	A	G	A	G	0.0331	5e-04	0.5435	0.5164	FALSE	FALSE	FALSE	ebi-a-GCST90000025	450243	0.0019	0.7892	Appendicular lean mass || id:ebi-a-GCST90000025	TRUE	185450	0.0035	3.18493e-18	ieu-a-299	HDL cholesterol || id:ieu-a-299	TRUE	reported	textfile	2	1	TRUE
rs2290547	A	G	A	G	-0.0297	-0.005	0.2111	0.1745	FALSE	FALSE	FALSE	ebi-a-GCST90000025	450243	0.0025	0.0426796	Appendicular lean mass || id:ebi-a-GCST90000025	TRUE	187142	0.0046	3.69003e-09	ieu-a-299	HDL cholesterol || id:ieu-a-299	TRUE	reported	textfile	2	1	TRUE
rs2293889	G	T	G	T	0.0312	-0.0129	0.5871	0.5674	FALSE	FALSE	FALSE	ebi-a-GCST90000025	450243	0.0019	1.59698e-11	Appendicular lean mass || id:ebi-a-GCST90000025	TRUE	180102	0.0035	4.27071e-17	ieu-a-299	HDL cholesterol || id:ieu-a-299	TRUE	reported	textfile	2	1	TRUE
rs2454722	G	A	G	A	0.0351	-0.0075	0.1451	0.1813	FALSE	FALSE	FALSE	ebi-a-GCST90000025	450243	0.0024	0.002227	Appendicular lean mass || id:ebi-a-GCST90000025	TRUE	186355	0.0044	3.30826e-14	ieu-a-299	HDL cholesterol || id:ieu-a-299	TRUE	reported	textfile	2	1	TRUE
rs2606736	T	C	T	C	-0.0246	-0.004	0.6055	0.6289	FALSE	FALSE	FALSE	ebi-a-GCST90000025	450243	0.002	0.0430497	Appendicular lean mass || id:ebi-a-GCST90000025	TRUE	129328	0.0043	4.79899e-08	ieu-a-299	HDL cholesterol || id:ieu-a-299	TRUE	reported	textfile	2	1	TRUE
rs3822072	A	G	A	G	-0.0251	0.0118	0.4881	0.4508	FALSE	FALSE	FALSE	ebi-a-GCST90000025	450243	0.0019	4.14601e-10	Appendicular lean mass || id:ebi-a-GCST90000025	TRUE	187115	0.0034	4.05789e-12	ieu-a-299	HDL cholesterol || id:ieu-a-299	TRUE	reported	textfile	2	1	TRUE
rs3847502	A	C	A	C	0.048	0.0185	0.314	0.3219	FALSE	FALSE	FALSE	ebi-a-GCST90000025	450243	0.002	6.98072e-20	Appendicular lean mass || id:ebi-a-GCST90000025	TRUE	187050	0.0036	3.30598e-38	ieu-a-299	HDL cholesterol || id:ieu-a-299	TRUE	reported	textfile	2	1	TRUE
rs3861397	G	A	G	A	-0.024	0.011	0.3417	0.3341	FALSE	FALSE	FALSE	ebi-a-GCST90000025	450243	0.002	3.40997e-08	Appendicular lean mass || id:ebi-a-GCST90000025	TRUE	187084	0.0036	8.4004e-11	ieu-a-299	HDL cholesterol || id:ieu-a-299	TRUE	reported	textfile	2	1	TRUE
rs4142995	T	G	T	G	-0.0263	0.0156	0.3839	0.3976	FALSE	FALSE	FALSE	ebi-a-GCST90000025	450243	0.0019	5.06524e-16	Appendicular lean mass || id:ebi-a-GCST90000025	TRUE	165161	0.0037	9.36483e-12	ieu-a-299	HDL cholesterol || id:ieu-a-299	TRUE	reported	textfile	2	1	TRUE
rs424346	T	C	T	C	0.0679	0.0152	0.04881	0.0292	FALSE	FALSE	FALSE	ebi-a-GCST90000025	450243	0.0056	0.00673395	Appendicular lean mass || id:ebi-a-GCST90000025	TRUE	128346	0.0113	4.84005e-08	ieu-a-299	HDL cholesterol || id:ieu-a-299	TRUE	reported	textfile	2	1	TRUE
rs4379922	C	T	C	T	0.0247	0.0027	0.3496	0.3744	FALSE	FALSE	FALSE	ebi-a-GCST90000025	450243	0.0019	0.1683	Appendicular lean mass || id:ebi-a-GCST90000025	TRUE	186203	0.0036	9.55873e-12	ieu-a-299	HDL cholesterol || id:ieu-a-299	TRUE	reported	textfile	2	1	TRUE
rs4650994	A	G	A	G	-0.021	-4e-04	0.4828	0.532	FALSE	FALSE	FALSE	ebi-a-GCST90000025	450243	0.0019	0.8418	Appendicular lean mass || id:ebi-a-GCST90000025	TRUE	186927	0.0034	6.69607e-09	ieu-a-299	HDL cholesterol || id:ieu-a-299	TRUE	reported	textfile	2	1	TRUE
rs4846914	A	G	A	G	0.0479	0.0098	0.5844	0.6063	FALSE	FALSE	FALSE	ebi-a-GCST90000025	450243	0.0019	3.21603e-07	Appendicular lean mass || id:ebi-a-GCST90000025	TRUE	186995	0.0034	3.51318e-41	ieu-a-299	HDL cholesterol || id:ieu-a-299	TRUE	reported	textfile	2	1	TRUE
rs492571	C	T	C	T	-0.0663	-0.0213	0.04222	0.0422	FALSE	FALSE	FALSE	ebi-a-GCST90000025	450243	0.0047	6.49905e-06	Appendicular lean mass || id:ebi-a-GCST90000025	TRUE	177352	0.009	1.26503e-12	ieu-a-299	HDL cholesterol || id:ieu-a-299	TRUE	reported	textfile	2	1	TRUE
rs4939883	C	T	C	T	0.0799	0.0061	0.8193	0.8205	FALSE	FALSE	FALSE	ebi-a-GCST90000025	450243	0.0025	0.0137199	Appendicular lean mass || id:ebi-a-GCST90000025	TRUE	185576	0.0045	1.79597e-66	ieu-a-299	HDL cholesterol || id:ieu-a-299	TRUE	reported	textfile	2	1	TRUE
rs4969178	G	A	G	A	0.0263	0.0023	0.6266	0.6104	FALSE	FALSE	FALSE	ebi-a-GCST90000025	450243	0.002	0.2478	Appendicular lean mass || id:ebi-a-GCST90000025	TRUE	185426	0.0035	1.53215e-12	ieu-a-299	HDL cholesterol || id:ieu-a-299	TRUE	reported	textfile	2	1	TRUE
rs4983559	A	G	A	G	-0.0197	-0.0096	0.6227	0.6137	FALSE	FALSE	FALSE	ebi-a-GCST90000025	450243	0.0019	8.124e-07	Appendicular lean mass || id:ebi-a-GCST90000025	TRUE	183672	0.0036	9.56511e-09	ieu-a-299	HDL cholesterol || id:ieu-a-299	TRUE	reported	textfile	2	1	TRUE
rs499974	A	C	A	C	-0.0263	-0.0023	0.1755	0.1569	FALSE	FALSE	FALSE	ebi-a-GCST90000025	450243	0.0026	0.3745	Appendicular lean mass || id:ebi-a-GCST90000025	TRUE	186749	0.0044	1.12001e-08	ieu-a-299	HDL cholesterol || id:ieu-a-299	TRUE	reported	textfile	2	1	TRUE
rs6031587	T	C	T	C	-0.0488	0.0052	0.0686	0.0721	FALSE	FALSE	FALSE	ebi-a-GCST90000025	450243	0.0038	0.1634	Appendicular lean mass || id:ebi-a-GCST90000025	TRUE	163095	0.0074	1.91902e-09	ieu-a-299	HDL cholesterol || id:ieu-a-299	TRUE	reported	textfile	2	1	TRUE
rs633695	G	A	G	A	0.0885	-0.0028	0.285	0.2927	FALSE	FALSE	FALSE	ebi-a-GCST90000025	450243	0.0021	0.1777	Appendicular lean mass || id:ebi-a-GCST90000025	TRUE	92820	0.0054	7.81988e-58	ieu-a-299	HDL cholesterol || id:ieu-a-299	TRUE	reported	textfile	2	1	TRUE
rs6450176	A	G	A	G	-0.0254	0.0124	0.2784	0.2524	FALSE	FALSE	FALSE	ebi-a-GCST90000025	450243	0.0022	1.03901e-08	Appendicular lean mass || id:ebi-a-GCST90000025	TRUE	187132	0.0039	6.87496e-10	ieu-a-299	HDL cholesterol || id:ieu-a-299	TRUE	reported	textfile	2	1	TRUE
rs6567160	C	T	C	T	-0.0257	0.0488	0.2309	0.2326	FALSE	FALSE	FALSE	ebi-a-GCST90000025	450243	0.0022	1.18032e-104	Appendicular lean mass || id:ebi-a-GCST90000025	TRUE	185608	0.0041	2.91803e-09	ieu-a-299	HDL cholesterol || id:ieu-a-299	TRUE	reported	textfile	2	1	TRUE
rs6805251	C	T	C	T	-0.02	0.0037	0.6187	0.6175	FALSE	FALSE	FALSE	ebi-a-GCST90000025	450243	0.0019	0.0546802	Appendicular lean mass || id:ebi-a-GCST90000025	TRUE	186301	0.0035	1.33199e-08	ieu-a-299	HDL cholesterol || id:ieu-a-299	TRUE	reported	textfile	2	1	TRUE
rs702485	G	A	G	A	0.0243	0.007	0.4499	0.4547	FALSE	FALSE	FALSE	ebi-a-GCST90000025	450243	0.0019	0.000231201	Appendicular lean mass || id:ebi-a-GCST90000025	TRUE	186974	0.0034	6.4506e-12	ieu-a-299	HDL cholesterol || id:ieu-a-299	TRUE	reported	textfile	2	1	TRUE
rs7306660	A	G	A	G	-0.0345	0.0043	0.3694	0.3563	FALSE	FALSE	FALSE	ebi-a-GCST90000025	450243	0.002	0.02784	Appendicular lean mass || id:ebi-a-GCST90000025	TRUE	186939	0.0036	3.34118e-19	ieu-a-299	HDL cholesterol || id:ieu-a-299	TRUE	reported	textfile	2	1	TRUE
rs731839	A	G	A	G	0.022	-0.0116	0.6583	0.6655	FALSE	FALSE	FALSE	ebi-a-GCST90000025	450243	0.002	6.95505e-09	Appendicular lean mass || id:ebi-a-GCST90000025	TRUE	185498	0.0037	3.44096e-09	ieu-a-299	HDL cholesterol || id:ieu-a-299	TRUE	reported	textfile	2	1	TRUE
rs7607980	C	T	C	T	0.0447	-0.0218	0.1491	0.1202	FALSE	FALSE	FALSE	ebi-a-GCST90000025	450243	0.0029	4.33711e-14	Appendicular lean mass || id:ebi-a-GCST90000025	TRUE	187036	0.0052	1.80717e-15	ieu-a-299	HDL cholesterol || id:ieu-a-299	TRUE	reported	textfile	2	1	TRUE
rs838876	G	A	G	A	-0.0493	-0.0054	0.6741	0.6818	FALSE	FALSE	FALSE	ebi-a-GCST90000025	450243	0.002	0.00872509	Appendicular lean mass || id:ebi-a-GCST90000025	TRUE	173066	0.0039	7.32487e-33	ieu-a-299	HDL cholesterol || id:ieu-a-299	TRUE	reported	textfile	2	1	TRUE
rs9457931	G	A	G	A	-0.0552	0.0026	0.0686	0.0587	FALSE	FALSE	FALSE	ebi-a-GCST90000025	450243	0.004	0.5194	Appendicular lean mass || id:ebi-a-GCST90000025	TRUE	171669	0.0073	7.29625e-13	ieu-a-299	HDL cholesterol || id:ieu-a-299	TRUE	reported	textfile	2	1	TRUE
rs970548	C	A	C	A	0.0258	-0.003	0.277	0.2466	FALSE	FALSE	FALSE	ebi-a-GCST90000025	450243	0.0022	0.1714	Appendicular lean mass || id:ebi-a-GCST90000025	TRUE	186596	0.0039	1.706e-10	ieu-a-299	HDL cholesterol || id:ieu-a-299	TRUE	reported	textfile	2	1	TRUE
rs998584	A	C	A	C	-0.026	-0.0041	0.5145	0.4828	FALSE	FALSE	FALSE	ebi-a-GCST90000025	450243	0.0019	0.0298099	Appendicular lean mass || id:ebi-a-GCST90000025	TRUE	183791	0.0038	2.26882e-11	ieu-a-299	HDL cholesterol || id:ieu-a-299	TRUE	reported	textfile	2	1	TRUE
rs9989419	G	A	G	A	0.1473	-0.007	0.595	0.606	FALSE	FALSE	FALSE	ebi-a-GCST90000025	450243	0.0019	0.000333204	Appendicular lean mass || id:ebi-a-GCST90000025	TRUE	177532	0.0036	1e-200	ieu-a-299	HDL cholesterol || id:ieu-a-299	TRUE	reported	textfile	2	1	TRUE
rs1013402	A	G	A	G	-0.0245689265997684	-0.0125	NA	0.6811	FALSE	FALSE	FALSE	ebi-a-GCST90000025	450243	0.002	6.08597e-10	Appendicular lean mass || id:ebi-a-GCST90000025	TRUE	461902	0.00245376810762567	1.33997755963423e-23	MetS	Metabolic syndrome	TRUE	reported	textfile	2	1	TRUE
rs10160660	T	C	T	C	0.0132593080987247	-0.0067	NA	0.7846	FALSE	FALSE	FALSE	ebi-a-GCST90000025	450243	0.0023	0.00423701	Appendicular lean mass || id:ebi-a-GCST90000025	TRUE	461902	0.0024295000611793	4.825366782153e-08	MetS	Metabolic syndrome	TRUE	reported	textfile	2	1	TRUE
rs1032524	T	C	T	C	-0.0145939126622621	-0.0077	NA	0.4512	FALSE	FALSE	FALSE	ebi-a-GCST90000025	450243	0.0019	4.08301e-05	Appendicular lean mass || id:ebi-a-GCST90000025	TRUE	461902	0.00212142153729657	6.01438971703472e-12	MetS	Metabolic syndrome	TRUE	reported	textfile	2	1	TRUE
rs1042034	C	T	C	T	-0.0200764111187175	-0.0043	NA	0.206	FALSE	FALSE	FALSE	ebi-a-GCST90000025	450243	0.0023	0.06291	Appendicular lean mass || id:ebi-a-GCST90000025	TRUE	461902	0.00214200319576126	7.06822867616566e-21	MetS	Metabolic syndrome	TRUE	reported	textfile	2	1	TRUE
rs10734924	T	G	T	G	-0.0154562604630447	-0.0112	NA	0.2629	FALSE	FALSE	FALSE	ebi-a-GCST90000025	450243	0.0021	1.79102e-07	Appendicular lean mass || id:ebi-a-GCST90000025	TRUE	461902	0.00258318703237137	2.18517259951769e-09	MetS	Metabolic syndrome	TRUE	reported	textfile	2	1	TRUE
rs10768994	T	C	T	C	0.0115633207449259	0.0035	NA	0.5652	FALSE	FALSE	FALSE	ebi-a-GCST90000025	450243	0.0019	0.0655496	Appendicular lean mass || id:ebi-a-GCST90000025	TRUE	461902	0.00211425820712117	4.52047567139489e-08	MetS	Metabolic syndrome	TRUE	reported	textfile	2	1	TRUE
rs10779835	T	C	T	C	0.0153200508759806	-0.0101	NA	0.3868	FALSE	FALSE	FALSE	ebi-a-GCST90000025	450243	0.0019	1.40001e-07	Appendicular lean mass || id:ebi-a-GCST90000025	TRUE	461902	0.00200935316008882	2.45230075008761e-14	MetS	Metabolic syndrome	TRUE	reported	textfile	2	1	TRUE
rs10783779	T	G	T	G	0.0127009508706814	0.0027	NA	0.5967	FALSE	FALSE	FALSE	ebi-a-GCST90000025	450243	0.0019	0.1641	Appendicular lean mass || id:ebi-a-GCST90000025	TRUE	461902	0.0021559933154344	3.83871751579382e-09	MetS	Metabolic syndrome	TRUE	reported	textfile	2	1	TRUE
rs10808546	C	T	C	T	0.0158751388090944	-0.0064	NA	0.5529	FALSE	FALSE	FALSE	ebi-a-GCST90000025	450243	0.0019	0.000850394	Appendicular lean mass || id:ebi-a-GCST90000025	TRUE	461902	0.00177921274748799	4.55617307229324e-19	MetS	Metabolic syndrome	TRUE	reported	textfile	2	1	TRUE
rs10872224	G	T	G	T	-0.0138386753876435	0.011	NA	0.3974	FALSE	FALSE	FALSE	ebi-a-GCST90000025	450243	0.0019	1.20801e-08	Appendicular lean mass || id:ebi-a-GCST90000025	TRUE	461902	0.00213870694082997	9.76271367142904e-11	MetS	Metabolic syndrome	TRUE	reported	textfile	2	1	TRUE
rs10887579	A	C	A	C	-0.0130998671156515	-9e-04	NA	0.6238	FALSE	FALSE	FALSE	ebi-a-GCST90000025	450243	0.002	0.6376	Appendicular lean mass || id:ebi-a-GCST90000025	TRUE	461902	0.00222772651314851	4.09338234175583e-09	MetS	Metabolic syndrome	TRUE	reported	textfile	2	1	TRUE
rs10930502	A	G	A	G	0.0129954105098528	0.0091	NA	0.6994	FALSE	FALSE	FALSE	ebi-a-GCST90000025	450243	0.002	9.08804e-06	Appendicular lean mass || id:ebi-a-GCST90000025	TRUE	461902	0.00227886683533128	1.18010513598373e-08	MetS	Metabolic syndrome	TRUE	reported	textfile	2	1	TRUE
rs10938397	A	G	A	G	-0.0234008761051046	-0.0015	NA	0.5656	FALSE	FALSE	FALSE	ebi-a-GCST90000025	450243	0.0019	0.4171	Appendicular lean mass || id:ebi-a-GCST90000025	TRUE	461902	0.00222747082872642	8.14195299220296e-26	MetS	Metabolic syndrome	TRUE	reported	textfile	2	1	TRUE
rs11072938	C	T	C	T	0.0162574424591443	-0.0027	NA	0.7296	FALSE	FALSE	FALSE	ebi-a-GCST90000025	450243	0.0021	0.2065	Appendicular lean mass || id:ebi-a-GCST90000025	TRUE	461902	0.00246579138545334	4.30461724229803e-11	MetS	Metabolic syndrome	TRUE	reported	textfile	2	1	TRUE
rs11079810	C	T	C	T	0.0194395394361124	-0.0135	NA	0.8969	FALSE	FALSE	FALSE	ebi-a-GCST90000025	450243	0.0031	1.51199e-05	Appendicular lean mass || id:ebi-a-GCST90000025	TRUE	461902	0.00331654979060981	4.59052133682011e-09	MetS	Metabolic syndrome	TRUE	reported	textfile	2	1	TRUE
rs11079849	C	T	C	T	0.0151838564326629	-0.0104	NA	0.6715	FALSE	FALSE	FALSE	ebi-a-GCST90000025	450243	0.002	2.536e-07	Appendicular lean mass || id:ebi-a-GCST90000025	TRUE	461902	0.00232780994269361	6.9003345751072e-11	MetS	Metabolic syndrome	TRUE	reported	textfile	2	1	TRUE
rs11162968	T	C	T	C	-0.0130958956859987	2e-04	NA	0.6837	FALSE	FALSE	FALSE	ebi-a-GCST90000025	450243	0.002	0.9254	Appendicular lean mass || id:ebi-a-GCST90000025	TRUE	461902	0.00227123927667527	8.11898933074914e-09	MetS	Metabolic syndrome	TRUE	reported	textfile	2	1	TRUE
rs11165643	C	T	C	T	-0.0134393091995739	-0.0025	NA	0.4092	FALSE	FALSE	FALSE	ebi-a-GCST90000025	450243	0.0019	0.1892	Appendicular lean mass || id:ebi-a-GCST90000025	TRUE	461902	0.00217874387182674	6.89953667517489e-10	MetS	Metabolic syndrome	TRUE	reported	textfile	2	1	TRUE
rs11187845	C	A	C	A	0.0203588649775917	-0.0244	NA	0.9155	FALSE	FALSE	FALSE	ebi-a-GCST90000025	450243	0.0034	6.45208e-13	Appendicular lean mass || id:ebi-a-GCST90000025	TRUE	461902	0.00353036448341115	8.07963873550287e-09	MetS	Metabolic syndrome	TRUE	reported	textfile	2	1	TRUE
rs1159974	T	C	T	C	-0.013244658405496	-0.0191	NA	0.4753	FALSE	FALSE	FALSE	ebi-a-GCST90000025	450243	0.0019	4.40453e-24	Appendicular lean mass || id:ebi-a-GCST90000025	TRUE	461902	0.00210766637549862	3.2988718344291e-10	MetS	Metabolic syndrome	TRUE	reported	textfile	2	1	TRUE
rs11611246	G	T	G	T	-0.0159794845119576	-0.011	NA	0.788	FALSE	FALSE	FALSE	ebi-a-GCST90000025	450243	0.0023	1.68101e-06	Appendicular lean mass || id:ebi-a-GCST90000025	TRUE	461902	0.0027994138751648	1.14208302792224e-08	MetS	Metabolic syndrome	TRUE	reported	textfile	2	1	TRUE
rs11636565	C	A	C	A	-0.014443594711087	-0.0036	NA	0.4967	FALSE	FALSE	FALSE	ebi-a-GCST90000025	450243	0.0019	0.0562795	Appendicular lean mass || id:ebi-a-GCST90000025	TRUE	461902	0.00210521043789194	6.84379722275065e-12	MetS	Metabolic syndrome	TRUE	reported	textfile	2	1	TRUE
rs11747810	T	C	T	C	0.0127369166468916	-0.0013	NA	0.5422	FALSE	FALSE	FALSE	ebi-a-GCST90000025	450243	0.0019	0.4795	Appendicular lean mass || id:ebi-a-GCST90000025	TRUE	461902	0.00211846517630556	1.82872951617951e-09	MetS	Metabolic syndrome	TRUE	reported	textfile	2	1	TRUE
rs11766944	G	A	G	A	0.015060707389254	-0.003	NA	0.8147	FALSE	FALSE	FALSE	ebi-a-GCST90000025	450243	0.0024	0.2218	Appendicular lean mass || id:ebi-a-GCST90000025	TRUE	461902	0.00274658763711314	4.17169117625394e-08	MetS	Metabolic syndrome	TRUE	reported	textfile	2	1	TRUE
rs11789624	T	C	T	C	0.0128303247466686	0.0057	NA	0.7069	FALSE	FALSE	FALSE	ebi-a-GCST90000025	450243	0.0021	0.00653597	Appendicular lean mass || id:ebi-a-GCST90000025	TRUE	461902	0.00230928957823985	2.7608720704836e-08	MetS	Metabolic syndrome	TRUE	reported	textfile	2	1	TRUE
rs11826999	G	A	G	A	-0.0233769553374808	4e-04	NA	0.7685	FALSE	FALSE	FALSE	ebi-a-GCST90000025	450243	0.0023	0.847	Appendicular lean mass || id:ebi-a-GCST90000025	TRUE	461902	0.00221934348520407	6.0685624828537e-26	MetS	Metabolic syndrome	TRUE	reported	textfile	2	1	TRUE
rs1200349	T	C	T	C	-0.0125228547292272	0.002	NA	0.4939	FALSE	FALSE	FALSE	ebi-a-GCST90000025	450243	0.0019	0.2962	Appendicular lean mass || id:ebi-a-GCST90000025	TRUE	461902	0.00206647008945796	1.36102716896768e-09	MetS	Metabolic syndrome	TRUE	reported	textfile	2	1	TRUE
rs12034991	A	G	A	G	-0.0131011172123316	0.0014	NA	0.6319	FALSE	FALSE	FALSE	ebi-a-GCST90000025	450243	0.0019	0.4776	Appendicular lean mass || id:ebi-a-GCST90000025	TRUE	461902	0.00225189213124914	5.96178139488522e-09	MetS	Metabolic syndrome	TRUE	reported	textfile	2	1	TRUE
rs12201987	C	T	C	T	0.0155758849578641	-0.0057	NA	0.812	FALSE	FALSE	FALSE	ebi-a-GCST90000025	450243	0.0024	0.0171902	Appendicular lean mass || id:ebi-a-GCST90000025	TRUE	461902	0.00259226598750973	1.87134162648812e-09	MetS	Metabolic syndrome	TRUE	reported	textfile	2	1	TRUE
rs12513212	A	C	A	C	-0.0136256103930229	0.0044	NA	0.5951	FALSE	FALSE	FALSE	ebi-a-GCST90000025	450243	0.0019	0.0225102	Appendicular lean mass || id:ebi-a-GCST90000025	TRUE	461902	0.00216040679041703	2.84559823338605e-10	MetS	Metabolic syndrome	TRUE	reported	textfile	2	1	TRUE
rs12596491	C	T	C	T	0.0119496686418849	-7e-04	NA	0.6661	FALSE	FALSE	FALSE	ebi-a-GCST90000025	450243	0.002	0.7151	Appendicular lean mass || id:ebi-a-GCST90000025	TRUE	461902	0.00218579811628927	4.57821944663912e-08	MetS	Metabolic syndrome	TRUE	reported	textfile	2	1	TRUE
rs12608504	A	G	A	G	0.0162954062696145	-0.0196	NA	0.3671	FALSE	FALSE	FALSE	ebi-a-GCST90000025	450243	0.002	2.1301e-23	Appendicular lean mass || id:ebi-a-GCST90000025	TRUE	461902	0.00222252861851387	2.26875293437321e-13	MetS	Metabolic syndrome	TRUE	reported	textfile	2	1	TRUE
rs12981256	G	A	G	A	-0.0160303660401127	-0.0056	NA	0.4566	FALSE	FALSE	FALSE	ebi-a-GCST90000025	450243	0.0019	0.00324803	Appendicular lean mass || id:ebi-a-GCST90000025	TRUE	461902	0.0021446959544636	7.75429855751656e-14	MetS	Metabolic syndrome	TRUE	reported	textfile	2	1	TRUE
rs13024601	C	T	C	T	0.0136111089162952	-0.0028	NA	0.3704	FALSE	FALSE	FALSE	ebi-a-GCST90000025	450243	0.0019	0.1494	Appendicular lean mass || id:ebi-a-GCST90000025	TRUE	461902	0.0022474024543365	1.39224435176671e-09	MetS	Metabolic syndrome	TRUE	reported	textfile	2	1	TRUE
rs13250456	C	T	C	T	-0.0247784506687898	-8e-04	NA	0.9271	FALSE	FALSE	FALSE	ebi-a-GCST90000025	450243	0.0036	0.8233	Appendicular lean mass || id:ebi-a-GCST90000025	TRUE	461902	0.00453529263086392	4.66907250532357e-08	MetS	Metabolic syndrome	TRUE	reported	textfile	2	1	TRUE
rs13322435	A	G	A	G	0.0200764248467733	-0.0163	NA	0.5959	FALSE	FALSE	FALSE	ebi-a-GCST90000025	450243	0.0019	2.60196e-17	Appendicular lean mass || id:ebi-a-GCST90000025	TRUE	461902	0.0021979662485952	6.59582339340185e-20	MetS	Metabolic syndrome	TRUE	reported	textfile	2	1	TRUE
rs1362910	A	G	A	G	0.014240417656834	-0.0021	NA	0.4197	FALSE	FALSE	FALSE	ebi-a-GCST90000025	450243	0.0019	0.2768	Appendicular lean mass || id:ebi-a-GCST90000025	TRUE	461902	0.00220044465433296	9.69647050224319e-11	MetS	Metabolic syndrome	TRUE	reported	textfile	2	1	TRUE
rs1363695	C	T	C	T	0.01473045226135	0.0189	NA	0.7739	FALSE	FALSE	FALSE	ebi-a-GCST90000025	450243	0.0023	8.59409e-17	Appendicular lean mass || id:ebi-a-GCST90000025	TRUE	461902	0.00253819986276055	6.49433242029618e-09	MetS	Metabolic syndrome	TRUE	reported	textfile	2	1	TRUE
rs1431659	A	G	A	G	0.0189815479921676	0.0023	NA	0.2713	FALSE	FALSE	FALSE	ebi-a-GCST90000025	450243	0.0021	0.2865	Appendicular lean mass || id:ebi-a-GCST90000025	TRUE	461902	0.00242091243621288	4.4818933524586e-15	MetS	Metabolic syndrome	TRUE	reported	textfile	2	1	TRUE
rs1448613	G	A	G	A	0.0139859895197012	8e-04	NA	0.6453	FALSE	FALSE	FALSE	ebi-a-GCST90000025	450243	0.002	0.6663	Appendicular lean mass || id:ebi-a-GCST90000025	TRUE	461902	0.00220834385956408	2.40053107998562e-10	MetS	Metabolic syndrome	TRUE	reported	textfile	2	1	TRUE
rs1452075	C	T	C	T	-0.0135668711686784	6e-04	NA	0.2654	FALSE	FALSE	FALSE	ebi-a-GCST90000025	450243	0.0021	0.774399	Appendicular lean mass || id:ebi-a-GCST90000025	TRUE	461902	0.00236708084316557	9.95594145695447e-09	MetS	Metabolic syndrome	TRUE	reported	textfile	2	1	TRUE
rs1458156	C	T	C	T	-0.0128128414427548	-0.0043	NA	0.5116	FALSE	FALSE	FALSE	ebi-a-GCST90000025	450243	0.0019	0.0224202	Appendicular lean mass || id:ebi-a-GCST90000025	TRUE	461902	0.00218407849209018	4.45157877301957e-09	MetS	Metabolic syndrome	TRUE	reported	textfile	2	1	TRUE
rs1460940	G	A	G	A	-0.0203188884154993	5e-04	NA	0.197	FALSE	FALSE	FALSE	ebi-a-GCST90000025	450243	0.0024	0.8379	Appendicular lean mass || id:ebi-a-GCST90000025	TRUE	461902	0.00278356886892167	2.8866371118087e-13	MetS	Metabolic syndrome	TRUE	reported	textfile	2	1	TRUE
rs1507153	C	A	C	A	-0.0128124268766292	7e-04	NA	0.6219	FALSE	FALSE	FALSE	ebi-a-GCST90000025	450243	0.0019	0.7124	Appendicular lean mass || id:ebi-a-GCST90000025	TRUE	461902	0.00217522443589117	3.85814465488728e-09	MetS	Metabolic syndrome	TRUE	reported	textfile	2	1	TRUE
rs1513475	T	C	T	C	0.0153726334678448	-0.0022	NA	0.6509	FALSE	FALSE	FALSE	ebi-a-GCST90000025	450243	0.002	0.2698	Appendicular lean mass || id:ebi-a-GCST90000025	TRUE	461902	0.00236784887953587	8.45717000813448e-11	MetS	Metabolic syndrome	TRUE	reported	textfile	2	1	TRUE
rs1534696	C	A	C	A	0.014153097720587	0.0043	NA	0.4594	FALSE	FALSE	FALSE	ebi-a-GCST90000025	450243	0.0019	0.02174	Appendicular lean mass || id:ebi-a-GCST90000025	TRUE	461902	0.00208891699818393	1.24124376395172e-11	MetS	Metabolic syndrome	TRUE	reported	textfile	2	1	TRUE
rs1559900	C	T	C	T	-0.0128278102463089	-7e-04	NA	0.7139	FALSE	FALSE	FALSE	ebi-a-GCST90000025	450243	0.0021	0.7381	Appendicular lean mass || id:ebi-a-GCST90000025	TRUE	461902	0.00230765862904553	2.71637455736928e-08	MetS	Metabolic syndrome	TRUE	reported	textfile	2	1	TRUE
rs1579557	C	T	C	T	-0.0157892909899386	-0.0028	NA	0.7039	FALSE	FALSE	FALSE	ebi-a-GCST90000025	450243	0.0021	0.1822	Appendicular lean mass || id:ebi-a-GCST90000025	TRUE	461902	0.0023974562858172	4.52285818964175e-11	MetS	Metabolic syndrome	TRUE	reported	textfile	2	1	TRUE
rs1580099	C	A	C	A	0.0135206671411623	0.002	NA	0.4345	FALSE	FALSE	FALSE	ebi-a-GCST90000025	450243	0.0019	0.2902	Appendicular lean mass || id:ebi-a-GCST90000025	TRUE	461902	0.00230328674072575	4.35368555087561e-09	MetS	Metabolic syndrome	TRUE	reported	textfile	2	1	TRUE
rs17115145	C	T	C	T	-0.0122687958691582	0.0047	NA	0.5988	FALSE	FALSE	FALSE	ebi-a-GCST90000025	450243	0.0019	0.0157601	Appendicular lean mass || id:ebi-a-GCST90000025	TRUE	461902	0.00215706776765669	1.28747251803781e-08	MetS	Metabolic syndrome	TRUE	reported	textfile	2	1	TRUE
rs17207196	C	T	C	T	0.0177206569591299	9e-04	NA	0.5804	FALSE	FALSE	FALSE	ebi-a-GCST90000025	450243	0.0019	0.6382	Appendicular lean mass || id:ebi-a-GCST90000025	TRUE	461902	0.0021645351002234	2.68221221732227e-16	MetS	Metabolic syndrome	TRUE	reported	textfile	2	1	TRUE
rs1730858	T	C	T	C	0.014747889188269	0.0017	NA	0.3486	FALSE	FALSE	FALSE	ebi-a-GCST90000025	450243	0.002	0.3853	Appendicular lean mass || id:ebi-a-GCST90000025	TRUE	461902	0.00228283764267344	1.04473484625595e-10	MetS	Metabolic syndrome	TRUE	reported	textfile	2	1	TRUE
rs17513613	T	C	T	C	-0.0174503992564115	-0.0126	NA	0.6715	FALSE	FALSE	FALSE	ebi-a-GCST90000025	450243	0.002	5.18406e-10	Appendicular lean mass || id:ebi-a-GCST90000025	TRUE	461902	0.00237330724629155	1.94130472596968e-13	MetS	Metabolic syndrome	TRUE	reported	textfile	2	1	TRUE
rs17639546	G	A	G	A	0.0176500579458323	0.0049	NA	0.8514	FALSE	FALSE	FALSE	ebi-a-GCST90000025	450243	0.0027	0.0644303	Appendicular lean mass || id:ebi-a-GCST90000025	TRUE	461902	0.0029918212861025	3.64746408768782e-09	MetS	Metabolic syndrome	TRUE	reported	textfile	2	1	TRUE
rs17694506	C	T	C	T	0.0144015671766298	-8e-04	NA	0.3892	FALSE	FALSE	FALSE	ebi-a-GCST90000025	450243	0.0019	0.663001	Appendicular lean mass || id:ebi-a-GCST90000025	TRUE	461902	0.00217183373921394	3.33277080903972e-11	MetS	Metabolic syndrome	TRUE	reported	textfile	2	1	TRUE
rs17724992	A	G	A	G	0.014208852879419	-0.0014	NA	0.7323	FALSE	FALSE	FALSE	ebi-a-GCST90000025	450243	0.0021	0.522001	Appendicular lean mass || id:ebi-a-GCST90000025	TRUE	461902	0.00246439882374204	8.13453209817374e-09	MetS	Metabolic syndrome	TRUE	reported	textfile	2	1	TRUE
rs17806379	C	T	C	T	0.0203429697785597	0.0142	NA	0.8171	FALSE	FALSE	FALSE	ebi-a-GCST90000025	450243	0.0025	8.18502e-09	Appendicular lean mass || id:ebi-a-GCST90000025	TRUE	461902	0.00279883814638159	3.63871696760429e-13	MetS	Metabolic syndrome	TRUE	reported	textfile	2	1	TRUE
rs1886558	A	G	A	G	0.0121424350815965	-0.0043	NA	0.3921	FALSE	FALSE	FALSE	ebi-a-GCST90000025	450243	0.002	0.0299199	Appendicular lean mass || id:ebi-a-GCST90000025	TRUE	461902	0.00221388754406847	4.14249915705556e-08	MetS	Metabolic syndrome	TRUE	reported	textfile	2	1	TRUE
rs1914888	A	G	A	G	0.0129114904544835	-0.0147	NA	0.5093	FALSE	FALSE	FALSE	ebi-a-GCST90000025	450243	0.0019	8.57433e-15	Appendicular lean mass || id:ebi-a-GCST90000025	TRUE	461902	0.00212949642943493	1.33467743003933e-09	MetS	Metabolic syndrome	TRUE	reported	textfile	2	1	TRUE
rs1945941	G	A	G	A	0.0120290605813089	0.0043	NA	0.4376	FALSE	FALSE	FALSE	ebi-a-GCST90000025	450243	0.0019	0.0257602	Appendicular lean mass || id:ebi-a-GCST90000025	TRUE	461902	0.00218397504801125	3.63192073225151e-08	MetS	Metabolic syndrome	TRUE	reported	textfile	2	1	TRUE
rs2015407	A	G	A	G	0.0139316394031997	-3e-04	NA	0.3499	FALSE	FALSE	FALSE	ebi-a-GCST90000025	450243	0.002	0.8877	Appendicular lean mass || id:ebi-a-GCST90000025	TRUE	461902	0.00223634870035835	4.67518774392377e-10	MetS	Metabolic syndrome	TRUE	reported	textfile	2	1	TRUE
rs2060604	T	C	T	C	0.0150050717425189	-0.0026	NA	0.5912	FALSE	FALSE	FALSE	ebi-a-GCST90000025	450243	0.0019	0.1763	Appendicular lean mass || id:ebi-a-GCST90000025	TRUE	461902	0.00214747508793999	2.80208901420578e-12	MetS	Metabolic syndrome	TRUE	reported	textfile	2	1	TRUE
rs2066295	A	G	A	G	0.0226925325165289	0.0148	NA	0.7721	FALSE	FALSE	FALSE	ebi-a-GCST90000025	450243	0.0022	3.51399e-11	Appendicular lean mass || id:ebi-a-GCST90000025	TRUE	461902	0.00262713353717714	5.73290301720777e-18	MetS	Metabolic syndrome	TRUE	reported	textfile	2	1	TRUE
rs2075226	A	G	A	G	-0.0128618003506711	-0.0069	NA	0.6306	FALSE	FALSE	FALSE	ebi-a-GCST90000025	450243	0.0019	0.000400498	Appendicular lean mass || id:ebi-a-GCST90000025	TRUE	461902	0.00230731384341996	2.48440048971167e-08	MetS	Metabolic syndrome	TRUE	reported	textfile	2	1	TRUE
rs2178270	T	C	T	C	0.0154253513280327	2e-04	NA	0.8172	FALSE	FALSE	FALSE	ebi-a-GCST90000025	450243	0.0024	0.9224	Appendicular lean mass || id:ebi-a-GCST90000025	TRUE	461902	0.00269456948779545	1.03673455483651e-08	MetS	Metabolic syndrome	TRUE	reported	textfile	2	1	TRUE
rs2275543	T	C	T	C	-0.0191215590563441	0.002	NA	0.8983	FALSE	FALSE	FALSE	ebi-a-GCST90000025	450243	0.0031	0.5179	Appendicular lean mass || id:ebi-a-GCST90000025	TRUE	461902	0.00329607102901225	6.57953441067627e-09	MetS	Metabolic syndrome	TRUE	reported	textfile	2	1	TRUE
rs2298969	A	G	A	G	0.011535950156906	-0.0077	NA	0.5185	FALSE	FALSE	FALSE	ebi-a-GCST90000025	450243	0.0019	4.36004e-05	Appendicular lean mass || id:ebi-a-GCST90000025	TRUE	461902	0.00207690540750946	2.78577094400996e-08	MetS	Metabolic syndrome	TRUE	reported	textfile	2	1	TRUE
rs2361988	T	C	T	C	0.0142527344215338	0.0023	NA	0.742	FALSE	FALSE	FALSE	ebi-a-GCST90000025	450243	0.0022	0.299	Appendicular lean mass || id:ebi-a-GCST90000025	TRUE	461902	0.0024476372685961	5.77804006470873e-09	MetS	Metabolic syndrome	TRUE	reported	textfile	2	1	TRUE
rs2526754	G	A	G	A	0.0217507887930605	0.0044	NA	0.5226	FALSE	FALSE	FALSE	ebi-a-GCST90000025	450243	0.0019	0.0199099	Appendicular lean mass || id:ebi-a-GCST90000025	TRUE	461902	0.00225866820454706	5.97773694449643e-22	MetS	Metabolic syndrome	TRUE	reported	textfile	2	1	TRUE
rs2531995	C	T	C	T	-0.0188369342431676	-0.0145	NA	0.3808	FALSE	FALSE	FALSE	ebi-a-GCST90000025	450243	0.002	9.04482e-14	Appendicular lean mass || id:ebi-a-GCST90000025	TRUE	461902	0.00222805372593376	2.80443216796036e-17	MetS	Metabolic syndrome	TRUE	reported	textfile	2	1	TRUE
rs2596933	G	A	G	A	0.013625861725573	4e-04	NA	0.2768	FALSE	FALSE	FALSE	ebi-a-GCST90000025	450243	0.0021	0.8644	Appendicular lean mass || id:ebi-a-GCST90000025	TRUE	461902	0.00239396750571909	1.25744743412909e-08	MetS	Metabolic syndrome	TRUE	reported	textfile	2	1	TRUE
rs261336	G	A	G	A	-0.0196259562781282	-5e-04	NA	0.1616	FALSE	FALSE	FALSE	ebi-a-GCST90000025	450243	0.0026	0.8454	Appendicular lean mass || id:ebi-a-GCST90000025	TRUE	461902	0.00256682500398999	2.07319946527653e-14	MetS	Metabolic syndrome	TRUE	reported	textfile	2	1	TRUE
rs2787693	C	A	C	A	0.0165671688974806	2e-04	NA	0.3195	FALSE	FALSE	FALSE	ebi-a-GCST90000025	450243	0.002	0.937	Appendicular lean mass || id:ebi-a-GCST90000025	TRUE	461902	0.00246895336929315	1.943589186027e-11	MetS	Metabolic syndrome	TRUE	reported	textfile	2	1	TRUE
rs2814944	G	A	G	A	-0.0339903179446919	-0.0386	NA	0.8528	FALSE	FALSE	FALSE	ebi-a-GCST90000025	450243	0.0027	5.01072e-48	Appendicular lean mass || id:ebi-a-GCST90000025	TRUE	461902	0.00317703318446609	1.03148444915899e-26	MetS	Metabolic syndrome	TRUE	reported	textfile	2	1	TRUE
rs2836753	T	C	T	C	-0.0132532555513243	-0.0065	NA	0.362	FALSE	FALSE	FALSE	ebi-a-GCST90000025	450243	0.002	0.00104901	Appendicular lean mass || id:ebi-a-GCST90000025	TRUE	461902	0.00215164066446222	7.29268376871915e-10	MetS	Metabolic syndrome	TRUE	reported	textfile	2	1	TRUE
rs2861688	T	C	T	C	0.0155294830055727	8e-04	NA	0.7239	FALSE	FALSE	FALSE	ebi-a-GCST90000025	450243	0.0021	0.707301	Appendicular lean mass || id:ebi-a-GCST90000025	TRUE	461902	0.00239530255965203	8.97333585538675e-11	MetS	Metabolic syndrome	TRUE	reported	textfile	2	1	TRUE
rs2968856	T	C	T	C	0.0159506044651619	0.0228	NA	0.7508	FALSE	FALSE	FALSE	ebi-a-GCST90000025	450243	0.0022	1.86294e-25	Appendicular lean mass || id:ebi-a-GCST90000025	TRUE	461902	0.00237306144298305	1.79825793312316e-11	MetS	Metabolic syndrome	TRUE	reported	textfile	2	1	TRUE
rs320	T	G	T	G	0.0307207556258109	-2e-04	NA	0.7286	FALSE	FALSE	FALSE	ebi-a-GCST90000025	450243	0.0021	0.9197	Appendicular lean mass || id:ebi-a-GCST90000025	TRUE	461902	0.00222496157651016	2.30240194450312e-43	MetS	Metabolic syndrome	TRUE	reported	textfile	2	1	TRUE
rs3211995	G	A	G	A	0.021136485918318	0.016	NA	0.84	FALSE	FALSE	FALSE	ebi-a-GCST90000025	450243	0.0026	7.44201e-10	Appendicular lean mass || id:ebi-a-GCST90000025	TRUE	461902	0.00285110057999026	1.23057297888584e-13	MetS	Metabolic syndrome	TRUE	reported	textfile	2	1	TRUE
rs323781	A	C	A	C	-0.0319295447535089	4e-04	NA	0.9727	FALSE	FALSE	FALSE	ebi-a-GCST90000025	450243	0.0059	0.9471	Appendicular lean mass || id:ebi-a-GCST90000025	TRUE	461902	0.00580665062196152	3.8240906778051e-08	MetS	Metabolic syndrome	TRUE	reported	textfile	2	1	TRUE
rs349088	C	A	C	A	0.0126056464179001	9e-04	NA	0.4993	FALSE	FALSE	FALSE	ebi-a-GCST90000025	450243	0.0019	0.6192	Appendicular lean mass || id:ebi-a-GCST90000025	TRUE	461902	0.00212952977408114	3.23018733093001e-09	MetS	Metabolic syndrome	TRUE	reported	textfile	2	1	TRUE
rs350832	G	A	G	A	-0.0144422740145417	0.0165	NA	0.2291	FALSE	FALSE	FALSE	ebi-a-GCST90000025	450243	0.0023	3.44112e-13	Appendicular lean mass || id:ebi-a-GCST90000025	TRUE	461902	0.00256853953223876	1.87933514081397e-08	MetS	Metabolic syndrome	TRUE	reported	textfile	2	1	TRUE
rs3749262	G	A	G	A	-0.0187613851174331	-0.0034	NA	0.7228	FALSE	FALSE	FALSE	ebi-a-GCST90000025	450243	0.0021	0.1079	Appendicular lean mass || id:ebi-a-GCST90000025	TRUE	461902	0.00242854809658325	1.11546035095195e-14	MetS	Metabolic syndrome	TRUE	reported	textfile	2	1	TRUE
rs3808436	A	G	A	G	0.0155820918574949	0.0128	NA	0.447	FALSE	FALSE	FALSE	ebi-a-GCST90000025	450243	0.0019	2.02815e-11	Appendicular lean mass || id:ebi-a-GCST90000025	TRUE	461902	0.00211132698761659	1.58008962214524e-13	MetS	Metabolic syndrome	TRUE	reported	textfile	2	1	TRUE
rs3810291	G	A	G	A	-0.0191739319421305	-0.017	NA	0.3245	FALSE	FALSE	FALSE	ebi-a-GCST90000025	450243	0.002	4.08696e-17	Appendicular lean mass || id:ebi-a-GCST90000025	TRUE	461902	0.00226722196081702	2.74306766434368e-17	MetS	Metabolic syndrome	TRUE	reported	textfile	2	1	TRUE
rs3814424	C	T	C	T	-0.024553228287811	-0.0023	NA	0.8426	FALSE	FALSE	FALSE	ebi-a-GCST90000025	450243	0.0026	0.3691	Appendicular lean mass || id:ebi-a-GCST90000025	TRUE	461902	0.00299687168037411	2.54894108051194e-16	MetS	Metabolic syndrome	TRUE	reported	textfile	2	1	TRUE
rs3814883	C	T	C	T	-0.0260472419356213	-0.0231	NA	0.5174	FALSE	FALSE	FALSE	ebi-a-GCST90000025	450243	0.0019	4.81393e-34	Appendicular lean mass || id:ebi-a-GCST90000025	TRUE	461902	0.00225489296912238	7.26008967109237e-31	MetS	Metabolic syndrome	TRUE	reported	textfile	2	1	TRUE
rs3826408	C	T	C	T	-0.0123596612654568	0.0022	NA	0.5432	FALSE	FALSE	FALSE	ebi-a-GCST90000025	450243	0.0019	0.2508	Appendicular lean mass || id:ebi-a-GCST90000025	TRUE	461902	0.00212659255872084	6.17472656497931e-09	MetS	Metabolic syndrome	TRUE	reported	textfile	2	1	TRUE
rs3902840	G	A	G	A	-0.0206311024850782	-0.0083	NA	0.9121	FALSE	FALSE	FALSE	ebi-a-GCST90000025	450243	0.0033	0.0126701	Appendicular lean mass || id:ebi-a-GCST90000025	TRUE	461902	0.00365935376318572	1.72127703006731e-08	MetS	Metabolic syndrome	TRUE	reported	textfile	2	1	TRUE
rs397092	A	G	A	G	-0.0129740933131488	0.003	NA	0.4634	FALSE	FALSE	FALSE	ebi-a-GCST90000025	450243	0.0019	0.1165	Appendicular lean mass || id:ebi-a-GCST90000025	TRUE	461902	0.00212730387026394	1.06838626582218e-09	MetS	Metabolic syndrome	TRUE	reported	textfile	2	1	TRUE
rs40067	G	A	G	A	0.0181320334636124	-0.005	NA	0.8298	FALSE	FALSE	FALSE	ebi-a-GCST90000025	450243	0.0025	0.0482803	Appendicular lean mass || id:ebi-a-GCST90000025	TRUE	461902	0.00274633469371501	4.04918829777959e-11	MetS	Metabolic syndrome	TRUE	reported	textfile	2	1	TRUE
rs41741	G	T	G	T	0.0121787143570721	0.0065	NA	0.3267	FALSE	FALSE	FALSE	ebi-a-GCST90000025	450243	0.002	0.00124899	Appendicular lean mass || id:ebi-a-GCST90000025	TRUE	461902	0.00221440450222693	3.80288035425213e-08	MetS	Metabolic syndrome	TRUE	reported	textfile	2	1	TRUE
rs4283409	A	G	A	G	-0.0124719223035296	0.0019	NA	0.3824	FALSE	FALSE	FALSE	ebi-a-GCST90000025	450243	0.0019	0.3339	Appendicular lean mass || id:ebi-a-GCST90000025	TRUE	461902	0.00215916775667873	7.63776465186422e-09	MetS	Metabolic syndrome	TRUE	reported	textfile	2	1	TRUE
rs429343	A	G	A	G	0.0121097783079127	0.0016	NA	0.4232	FALSE	FALSE	FALSE	ebi-a-GCST90000025	450243	0.0019	0.4077	Appendicular lean mass || id:ebi-a-GCST90000025	TRUE	461902	0.00212766043812568	1.25859208179319e-08	MetS	Metabolic syndrome	TRUE	reported	textfile	2	1	TRUE
rs4377779	T	C	T	C	0.0130792298331949	0.0021	NA	0.6529	FALSE	FALSE	FALSE	ebi-a-GCST90000025	450243	0.002	0.2945	Appendicular lean mass || id:ebi-a-GCST90000025	TRUE	461902	0.00224025253568732	5.27412999873785e-09	MetS	Metabolic syndrome	TRUE	reported	textfile	2	1	TRUE
rs442177	G	T	G	T	-0.0111202005888601	0.0022	NA	0.4057	FALSE	FALSE	FALSE	ebi-a-GCST90000025	450243	0.0019	0.2577	Appendicular lean mass || id:ebi-a-GCST90000025	TRUE	461902	0.00202339154274082	3.88893719103536e-08	MetS	Metabolic syndrome	TRUE	reported	textfile	2	1	TRUE
rs4482463	C	A	C	A	0.0285971992771569	0.0042	NA	0.0767	FALSE	FALSE	FALSE	ebi-a-GCST90000025	450243	0.0035	0.2371	Appendicular lean mass || id:ebi-a-GCST90000025	TRUE	461902	0.00413685445343842	4.75218709540786e-12	MetS	Metabolic syndrome	TRUE	reported	textfile	2	1	TRUE
rs4660208	A	G	A	G	-0.0227719947909002	-0.0154	NA	0.7902	FALSE	FALSE	FALSE	ebi-a-GCST90000025	450243	0.0023	2.33077e-11	Appendicular lean mass || id:ebi-a-GCST90000025	TRUE	461902	0.0026122202091351	2.84445348766892e-18	MetS	Metabolic syndrome	TRUE	reported	textfile	2	1	TRUE
rs4671328	T	G	T	G	0.0182456138108204	0.0063	NA	0.4487	FALSE	FALSE	FALSE	ebi-a-GCST90000025	450243	0.0019	0.000991608	Appendicular lean mass || id:ebi-a-GCST90000025	TRUE	461902	0.0021941396329426	9.1280012508775e-17	MetS	Metabolic syndrome	TRUE	reported	textfile	2	1	TRUE
rs4693325	A	C	A	C	-0.0158517136507865	-0.0045	NA	0.1923	FALSE	FALSE	FALSE	ebi-a-GCST90000025	450243	0.0024	0.0612703	Appendicular lean mass || id:ebi-a-GCST90000025	TRUE	461902	0.00263315164129113	1.74359473487786e-09	MetS	Metabolic syndrome	TRUE	reported	textfile	2	1	TRUE
rs4740619	T	C	T	C	0.0137938552403875	-0.0129	NA	0.5507	FALSE	FALSE	FALSE	ebi-a-GCST90000025	450243	0.0019	1.26503e-11	Appendicular lean mass || id:ebi-a-GCST90000025	TRUE	461902	0.00211055368051075	6.33308460297761e-11	MetS	Metabolic syndrome	TRUE	reported	textfile	2	1	TRUE
rs4757144	G	A	G	A	-0.0116738730853943	0.0038	NA	0.4096	FALSE	FALSE	FALSE	ebi-a-GCST90000025	450243	0.0019	0.0460002	Appendicular lean mass || id:ebi-a-GCST90000025	TRUE	461902	0.00213087198825283	4.2907070447552e-08	MetS	Metabolic syndrome	TRUE	reported	textfile	2	1	TRUE
rs4790292	C	A	C	A	0.0195983490797892	0.003	NA	0.8461	FALSE	FALSE	FALSE	ebi-a-GCST90000025	450243	0.0026	0.2492	Appendicular lean mass || id:ebi-a-GCST90000025	TRUE	461902	0.00310215531460725	2.65560905843516e-10	MetS	Metabolic syndrome	TRUE	reported	textfile	2	1	TRUE
rs4805758	G	A	G	A	0.0203307714406713	0.0028	NA	0.8282	FALSE	FALSE	FALSE	ebi-a-GCST90000025	450243	0.0025	0.2698	Appendicular lean mass || id:ebi-a-GCST90000025	TRUE	461902	0.00281939656320773	5.55275788805955e-13	MetS	Metabolic syndrome	TRUE	reported	textfile	2	1	TRUE
rs4889782	C	T	C	T	0.0129841741796236	0.0013	NA	0.3903	FALSE	FALSE	FALSE	ebi-a-GCST90000025	450243	0.0019	0.5119	Appendicular lean mass || id:ebi-a-GCST90000025	TRUE	461902	0.00215238291341961	1.61477516255348e-09	MetS	Metabolic syndrome	TRUE	reported	textfile	2	1	TRUE
rs4890439	G	A	G	A	0.0120766166323362	-4e-04	NA	0.6257	FALSE	FALSE	FALSE	ebi-a-GCST90000025	450243	0.002	0.853	Appendicular lean mass || id:ebi-a-GCST90000025	TRUE	461902	0.00220934904379846	4.59934726209351e-08	MetS	Metabolic syndrome	TRUE	reported	textfile	2	1	TRUE
rs4929923	T	C	T	C	-0.0145256237347266	-0.0028	NA	0.3545	FALSE	FALSE	FALSE	ebi-a-GCST90000025	450243	0.002	0.1589	Appendicular lean mass || id:ebi-a-GCST90000025	TRUE	461902	0.00220278149115261	4.27500047734423e-11	MetS	Metabolic syndrome	TRUE	reported	textfile	2	1	TRUE
rs4947406	T	G	T	G	0.0162488495567723	0.0097	NA	0.3285	FALSE	FALSE	FALSE	ebi-a-GCST90000025	450243	0.002	1.51799e-06	Appendicular lean mass || id:ebi-a-GCST90000025	TRUE	461902	0.00238385114140008	9.34682938645998e-12	MetS	Metabolic syndrome	TRUE	reported	textfile	2	1	TRUE
rs4971632	T	C	T	C	0.0171491609964636	0.0026	NA	0.1627	FALSE	FALSE	FALSE	ebi-a-GCST90000025	450243	0.0025	0.3127	Appendicular lean mass || id:ebi-a-GCST90000025	TRUE	461902	0.00282426364307049	1.26262268710483e-09	MetS	Metabolic syndrome	TRUE	reported	textfile	2	1	TRUE
rs502153	C	T	C	T	-0.012433195035013	-0.0063	NA	0.4465	FALSE	FALSE	FALSE	ebi-a-GCST90000025	450243	0.0019	0.000823209	Appendicular lean mass || id:ebi-a-GCST90000025	TRUE	461902	0.00214427759998556	6.6984903525765e-09	MetS	Metabolic syndrome	TRUE	reported	textfile	2	1	TRUE
rs6115015	G	A	G	A	-0.0130125796272901	-0.0042	NA	0.3646	FALSE	FALSE	FALSE	ebi-a-GCST90000025	450243	0.002	0.0316301	Appendicular lean mass || id:ebi-a-GCST90000025	TRUE	461902	0.00224019834193167	6.29699399590349e-09	MetS	Metabolic syndrome	TRUE	reported	textfile	2	1	TRUE
rs6142206	G	A	G	A	-0.011515434311878	-0.0228	NA	0.579	FALSE	FALSE	FALSE	ebi-a-GCST90000025	450243	0.0019	1.30497e-32	Appendicular lean mass || id:ebi-a-GCST90000025	TRUE	461902	0.00208969405114196	3.57645363719788e-08	MetS	Metabolic syndrome	TRUE	reported	textfile	2	1	TRUE
rs6463489	T	C	T	C	0.0236127966193408	0.0087	NA	0.1113	FALSE	FALSE	FALSE	ebi-a-GCST90000025	450243	0.003	0.00371997	Appendicular lean mass || id:ebi-a-GCST90000025	TRUE	461902	0.00412381893259105	1.02854221367962e-08	MetS	Metabolic syndrome	TRUE	reported	textfile	2	1	TRUE
rs6484478	A	G	A	G	-0.0158577092451084	-0.0043	NA	0.2263	FALSE	FALSE	FALSE	ebi-a-GCST90000025	450243	0.0023	0.05423	Appendicular lean mass || id:ebi-a-GCST90000025	TRUE	461902	0.00256158829060196	5.99444218854331e-10	MetS	Metabolic syndrome	TRUE	reported	textfile	2	1	TRUE
rs6499240	A	G	A	G	-0.0201629576700064	0.0069	NA	0.4087	FALSE	FALSE	FALSE	ebi-a-GCST90000025	450243	0.0019	0.000339102	Appendicular lean mass || id:ebi-a-GCST90000025	TRUE	461902	0.0022943507357191	1.52125905367019e-18	MetS	Metabolic syndrome	TRUE	reported	textfile	2	1	TRUE
rs6545714	G	A	G	A	0.0190269945932722	0.0034	NA	0.3987	FALSE	FALSE	FALSE	ebi-a-GCST90000025	450243	0.0019	0.0747205	Appendicular lean mass || id:ebi-a-GCST90000025	TRUE	461902	0.00218548502152782	3.14581158701915e-18	MetS	Metabolic syndrome	TRUE	reported	textfile	2	1	TRUE
rs6575340	G	A	G	A	-0.0136069861093104	-0.0034	NA	0.3639	FALSE	FALSE	FALSE	ebi-a-GCST90000025	450243	0.002	0.0840795	Appendicular lean mass || id:ebi-a-GCST90000025	TRUE	461902	0.0022199201726002	8.81593162724724e-10	MetS	Metabolic syndrome	TRUE	reported	textfile	2	1	TRUE
rs6577584	T	G	T	G	-0.0139474112874705	0.0063	NA	0.6588	FALSE	FALSE	FALSE	ebi-a-GCST90000025	450243	0.002	0.00140101	Appendicular lean mass || id:ebi-a-GCST90000025	TRUE	461902	0.00218241236742658	1.64995215925242e-10	MetS	Metabolic syndrome	TRUE	reported	textfile	2	1	TRUE
rs6602151	T	C	T	C	-0.0145813668340592	-0.0031	NA	0.3073	FALSE	FALSE	FALSE	ebi-a-GCST90000025	450243	0.0021	0.1334	Appendicular lean mass || id:ebi-a-GCST90000025	TRUE	461902	0.00235440893046108	5.89482566394892e-10	MetS	Metabolic syndrome	TRUE	reported	textfile	2	1	TRUE
rs6603004	A	G	A	G	-0.0126564834718611	0.013	NA	0.4775	FALSE	FALSE	FALSE	ebi-a-GCST90000025	450243	0.0019	7.98178e-12	Appendicular lean mass || id:ebi-a-GCST90000025	TRUE	461902	0.00210465289507769	1.81478337848666e-09	MetS	Metabolic syndrome	TRUE	reported	textfile	2	1	TRUE
rs6673977	A	G	A	G	-0.0124986270287663	0.0012	NA	0.6211	FALSE	FALSE	FALSE	ebi-a-GCST90000025	450243	0.0019	0.5273	Appendicular lean mass || id:ebi-a-GCST90000025	TRUE	461902	0.00221321641019841	1.63017252447587e-08	MetS	Metabolic syndrome	TRUE	reported	textfile	2	1	TRUE
rs6711375	G	A	G	A	-0.0137645592487622	0.0058	NA	0.3219	FALSE	FALSE	FALSE	ebi-a-GCST90000025	450243	0.002	0.00415997	Appendicular lean mass || id:ebi-a-GCST90000025	TRUE	461902	0.00225937065266216	1.11362842984916e-09	MetS	Metabolic syndrome	TRUE	reported	textfile	2	1	TRUE
rs6754311	T	C	T	C	0.0133990704395581	0.0024	NA	0.7377	FALSE	FALSE	FALSE	ebi-a-GCST90000025	450243	0.0021	0.2578	Appendicular lean mass || id:ebi-a-GCST90000025	TRUE	461902	0.00214180122327641	3.95021671869439e-10	MetS	Metabolic syndrome	TRUE	reported	textfile	2	1	TRUE
rs676387	C	A	C	A	-0.013078079005401	-0.0015	NA	0.7146	FALSE	FALSE	FALSE	ebi-a-GCST90000025	450243	0.0021	0.4623	Appendicular lean mass || id:ebi-a-GCST90000025	TRUE	461902	0.00236992450331295	3.42192348522783e-08	MetS	Metabolic syndrome	TRUE	reported	textfile	2	1	TRUE
rs687672	T	C	T	C	0.0213915452192043	-2e-04	NA	0.1994	FALSE	FALSE	FALSE	ebi-a-GCST90000025	450243	0.0024	0.9185	Appendicular lean mass || id:ebi-a-GCST90000025	TRUE	461902	0.00284843277159965	5.91566882550649e-14	MetS	Metabolic syndrome	TRUE	reported	textfile	2	1	TRUE
rs703965	C	T	C	T	-0.0122085941781774	0.0035	NA	0.5473	FALSE	FALSE	FALSE	ebi-a-GCST90000025	450243	0.0019	0.0642703	Appendicular lean mass || id:ebi-a-GCST90000025	TRUE	461902	0.00211838084048812	8.25473546917937e-09	MetS	Metabolic syndrome	TRUE	reported	textfile	2	1	TRUE
rs7075195	A	G	A	G	0.0165050521096478	-0.0041	NA	0.5824	FALSE	FALSE	FALSE	ebi-a-GCST90000025	450243	0.0019	0.0307298	Appendicular lean mass || id:ebi-a-GCST90000025	TRUE	461902	0.00203663563404896	5.31474159975326e-16	MetS	Metabolic syndrome	TRUE	reported	textfile	2	1	TRUE
rs7084454	G	A	G	A	-0.0162968856570059	0.0047	NA	0.677	FALSE	FALSE	FALSE	ebi-a-GCST90000025	450243	0.002	0.01992	Appendicular lean mass || id:ebi-a-GCST90000025	TRUE	461902	0.00228108150093637	9.04108970597282e-13	MetS	Metabolic syndrome	TRUE	reported	textfile	2	1	TRUE
rs7132908	G	A	G	A	-0.0185431328661807	-0.0085	NA	0.6154	FALSE	FALSE	FALSE	ebi-a-GCST90000025	450243	0.0019	1.09999e-05	Appendicular lean mass || id:ebi-a-GCST90000025	TRUE	461902	0.00239214736679128	9.0693053982461e-15	MetS	Metabolic syndrome	TRUE	reported	textfile	2	1	TRUE
rs7144011	G	T	G	T	-0.0228031027344774	-0.0036	NA	0.7788	FALSE	FALSE	FALSE	ebi-a-GCST90000025	450243	0.0023	0.1108	Appendicular lean mass || id:ebi-a-GCST90000025	TRUE	461902	0.00267899336805138	1.71227876037024e-17	MetS	Metabolic syndrome	TRUE	reported	textfile	2	1	TRUE
rs7198357	C	T	C	T	0.0171587683081871	0.0064	NA	0.838	FALSE	FALSE	FALSE	ebi-a-GCST90000025	450243	0.0026	0.01277	Appendicular lean mass || id:ebi-a-GCST90000025	TRUE	461902	0.00259943925146217	4.08531564738316e-11	MetS	Metabolic syndrome	TRUE	reported	textfile	2	1	TRUE
rs7212293	A	G	A	G	-0.0220869133171744	7e-04	NA	0.8039	FALSE	FALSE	FALSE	ebi-a-GCST90000025	450243	0.0024	0.755299	Appendicular lean mass || id:ebi-a-GCST90000025	TRUE	461902	0.00262579864463959	4.04789639723749e-17	MetS	Metabolic syndrome	TRUE	reported	textfile	2	1	TRUE
rs741959	A	G	A	G	0.0141858357217332	0.0014	NA	0.4174	FALSE	FALSE	FALSE	ebi-a-GCST90000025	450243	0.0019	0.4667	Appendicular lean mass || id:ebi-a-GCST90000025	TRUE	461902	0.0021693866809066	6.18902725120356e-11	MetS	Metabolic syndrome	TRUE	reported	textfile	2	1	TRUE
rs7488867	C	T	C	T	0.0151580948563474	0.0068	NA	0.7453	FALSE	FALSE	FALSE	ebi-a-GCST90000025	450243	0.0022	0.001721	Appendicular lean mass || id:ebi-a-GCST90000025	TRUE	461902	0.00251080848386941	1.5687251115769e-09	MetS	Metabolic syndrome	TRUE	reported	textfile	2	1	TRUE
rs7581217	T	C	T	C	0.012684508187248	-9e-04	NA	0.3535	FALSE	FALSE	FALSE	ebi-a-GCST90000025	450243	0.002	0.6292	Appendicular lean mass || id:ebi-a-GCST90000025	TRUE	461902	0.00217997512407561	5.93254702424725e-09	MetS	Metabolic syndrome	TRUE	reported	textfile	2	1	TRUE
rs7642876	A	G	A	G	0.0122237879578972	0.001	NA	0.4059	FALSE	FALSE	FALSE	ebi-a-GCST90000025	450243	0.0019	0.5876	Appendicular lean mass || id:ebi-a-GCST90000025	TRUE	461902	0.00215199796049132	1.34533990231226e-08	MetS	Metabolic syndrome	TRUE	reported	textfile	2	1	TRUE
rs7668263	T	C	T	C	-0.0118439303235856	-0.0052	NA	0.6315	FALSE	FALSE	FALSE	ebi-a-GCST90000025	450243	0.002	0.00754206	Appendicular lean mass || id:ebi-a-GCST90000025	TRUE	461902	0.00216064850477535	4.21364612696505e-08	MetS	Metabolic syndrome	TRUE	reported	textfile	2	1	TRUE
rs7928842	T	C	T	C	-0.0199655485651413	0.02	NA	0.591	FALSE	FALSE	FALSE	ebi-a-GCST90000025	450243	0.0019	2.19685e-25	Appendicular lean mass || id:ebi-a-GCST90000025	TRUE	461902	0.0021590831960727	2.30375998936697e-20	MetS	Metabolic syndrome	TRUE	reported	textfile	2	1	TRUE
rs7982447	T	C	T	C	-0.019127248941274	0.0028	NA	0.7937	FALSE	FALSE	FALSE	ebi-a-GCST90000025	450243	0.0024	0.2297	Appendicular lean mass || id:ebi-a-GCST90000025	TRUE	461902	0.00266230784310021	6.74724537189413e-13	MetS	Metabolic syndrome	TRUE	reported	textfile	2	1	TRUE
rs8015400	C	A	C	A	-0.0177395856239478	-0.0118	NA	0.3224	FALSE	FALSE	FALSE	ebi-a-GCST90000025	450243	0.002	5.79696e-09	Appendicular lean mass || id:ebi-a-GCST90000025	TRUE	461902	0.00228441429599896	8.13332012066391e-15	MetS	Metabolic syndrome	TRUE	reported	textfile	2	1	TRUE
rs8055138	C	T	C	T	-0.0302980321920991	-0.002	NA	0.601	FALSE	FALSE	FALSE	ebi-a-GCST90000025	450243	0.0019	0.3127	Appendicular lean mass || id:ebi-a-GCST90000025	TRUE	461902	0.00243806990220229	1.86371474695148e-35	MetS	Metabolic syndrome	TRUE	reported	textfile	2	1	TRUE
rs8078079	T	C	T	C	0.0146039852412029	-0.0019	NA	0.5947	FALSE	FALSE	FALSE	ebi-a-GCST90000025	450243	0.0019	0.3219	Appendicular lean mass || id:ebi-a-GCST90000025	TRUE	461902	0.00219548550959323	2.89480925518868e-11	MetS	Metabolic syndrome	TRUE	reported	textfile	2	1	TRUE
rs808820	A	G	A	G	-0.0215065596792028	-0.0044	NA	0.8859	FALSE	FALSE	FALSE	ebi-a-GCST90000025	450243	0.003	0.1414	Appendicular lean mass || id:ebi-a-GCST90000025	TRUE	461902	0.0035040266418694	8.37405153318499e-10	MetS	Metabolic syndrome	TRUE	reported	textfile	2	1	TRUE
rs818524	T	C	T	C	-0.0128910767695757	-0.0029	NA	0.3044	FALSE	FALSE	FALSE	ebi-a-GCST90000025	450243	0.002	0.1529	Appendicular lean mass || id:ebi-a-GCST90000025	TRUE	461902	0.00232236665060987	2.84306454176711e-08	MetS	Metabolic syndrome	TRUE	reported	textfile	2	1	TRUE
rs891387	T	C	T	C	0.0205946111817083	0.0077	NA	0.5047	FALSE	FALSE	FALSE	ebi-a-GCST90000025	450243	0.0019	5.27995e-05	Appendicular lean mass || id:ebi-a-GCST90000025	TRUE	461902	0.00217834143618589	3.25307856314516e-21	MetS	Metabolic syndrome	TRUE	reported	textfile	2	1	TRUE
rs906673	C	T	C	T	0.0128915244314576	0.0033	NA	0.4027	FALSE	FALSE	FALSE	ebi-a-GCST90000025	450243	0.0019	0.0911402	Appendicular lean mass || id:ebi-a-GCST90000025	TRUE	461902	0.00218566995502014	3.67482364401958e-09	MetS	Metabolic syndrome	TRUE	reported	textfile	2	1	TRUE
rs909892	G	A	G	A	0.0167515065720231	-0.0108	NA	0.8655	FALSE	FALSE	FALSE	ebi-a-GCST90000025	450243	0.0028	0.000109799	Appendicular lean mass || id:ebi-a-GCST90000025	TRUE	461902	0.00295262477206934	1.39967247317625e-08	MetS	Metabolic syndrome	TRUE	reported	textfile	2	1	TRUE
rs938875	A	G	A	G	-0.0191221801692441	8e-04	NA	0.398	FALSE	FALSE	FALSE	ebi-a-GCST90000025	450243	0.0019	0.6799	Appendicular lean mass || id:ebi-a-GCST90000025	TRUE	461902	0.00220125379726471	3.72302129003648e-18	MetS	Metabolic syndrome	TRUE	reported	textfile	2	1	TRUE
rs9556979	T	G	T	G	-0.0134810247290232	0.006	NA	0.6772	FALSE	FALSE	FALSE	ebi-a-GCST90000025	450243	0.0021	0.00326904	Appendicular lean mass || id:ebi-a-GCST90000025	TRUE	461902	0.0022990995522934	4.5290866056916e-09	MetS	Metabolic syndrome	TRUE	reported	textfile	2	1	TRUE
rs9630985	A	C	A	C	-0.0144849794937707	-0.0019	NA	0.3341	FALSE	FALSE	FALSE	ebi-a-GCST90000025	450243	0.002	0.339	Appendicular lean mass || id:ebi-a-GCST90000025	TRUE	461902	0.00223605620599654	9.29994156227614e-11	MetS	Metabolic syndrome	TRUE	reported	textfile	2	1	TRUE
rs9686661	C	T	C	T	-0.0226813205613596	-0.0107	NA	0.7996	FALSE	FALSE	FALSE	ebi-a-GCST90000025	450243	0.0023	5.63106e-06	Appendicular lean mass || id:ebi-a-GCST90000025	TRUE	461902	0.00261858516699305	4.64902590888729e-18	MetS	Metabolic syndrome	TRUE	reported	textfile	2	1	TRUE
rs987237	A	G	A	G	-0.0304854101672188	-0.0124	NA	0.8204	FALSE	FALSE	FALSE	ebi-a-GCST90000025	450243	0.0025	4.409e-07	Appendicular lean mass || id:ebi-a-GCST90000025	TRUE	461902	0.00290075821325855	7.81374627212359e-26	MetS	Metabolic syndrome	TRUE	reported	textfile	2	1	TRUE
rs998584	C	A	C	A	-0.0133733512853705	0.0041	NA	0.5172	FALSE	FALSE	FALSE	ebi-a-GCST90000025	450243	0.0019	0.0298099	Appendicular lean mass || id:ebi-a-GCST90000025	TRUE	461902	0.00206792287586142	9.99375793941375e-11	MetS	Metabolic syndrome	TRUE	reported	textfile	2	1	TRUE
rs10059884	A	C	A	C	0.0651	-0.0256	0.5856	0.5961	FALSE	FALSE	FALSE	ebi-a-GCST90000025	450243	0.0019	1.739e-40	Appendicular lean mass || id:ebi-a-GCST90000025	TRUE	218754	0.0092	1.92398e-12	finn-b-I9_HYPTENS	Hypertension || id:finn-b-I9_HYPTENS	TRUE	reported	textfile	2	1	TRUE
rs10185395	T	G	T	G	0.0587	-0.0053	0.243	0.1792	FALSE	FALSE	FALSE	ebi-a-GCST90000025	450243	0.0024	0.03185	Appendicular lean mass || id:ebi-a-GCST90000025	TRUE	218754	0.0107	3.539e-08	finn-b-I9_HYPTENS	Hypertension || id:finn-b-I9_HYPTENS	TRUE	reported	textfile	2	1	TRUE
rs10206833	A	G	A	G	-0.079	0.0059	0.8661	0.9114	FALSE	FALSE	FALSE	ebi-a-GCST90000025	450243	0.0033	0.0748704	Appendicular lean mass || id:ebi-a-GCST90000025	TRUE	218754	0.0134	3.56098e-09	finn-b-I9_HYPTENS	Hypertension || id:finn-b-I9_HYPTENS	TRUE	reported	textfile	2	1	TRUE
rs10217559	T	C	T	C	0.0584	0.0012	0.6936	0.6849	FALSE	FALSE	FALSE	ebi-a-GCST90000025	450243	0.002	0.545801	Appendicular lean mass || id:ebi-a-GCST90000025	TRUE	218754	0.0099	3.87302e-09	finn-b-I9_HYPTENS	Hypertension || id:finn-b-I9_HYPTENS	TRUE	reported	textfile	2	1	TRUE
rs10757274	G	A	G	A	0.0507	0.0035	0.432	0.4898	FALSE	FALSE	FALSE	ebi-a-GCST90000025	450243	0.0019	0.0668806	Appendicular lean mass || id:ebi-a-GCST90000025	TRUE	218754	0.0092	3.51803e-08	finn-b-I9_HYPTENS	Hypertension || id:finn-b-I9_HYPTENS	TRUE	reported	textfile	2	1	TRUE
rs10786736	C	G	C	G	-0.1089	0.023	0.09173	0.1007	FALSE	TRUE	FALSE	ebi-a-GCST90000025	450243	0.0031	2.59e-13	Appendicular lean mass || id:ebi-a-GCST90000025	TRUE	218754	0.0158	5.48656e-12	finn-b-I9_HYPTENS	Hypertension || id:finn-b-I9_HYPTENS	TRUE	reported	textfile	2	1	TRUE
rs117515309	A	C	A	C	-0.1088	-0.0135	0.06182	0.0294	FALSE	FALSE	FALSE	ebi-a-GCST90000025	450243	0.0056	0.0164199	Appendicular lean mass || id:ebi-a-GCST90000025	TRUE	218754	0.019	1.10499e-08	finn-b-I9_HYPTENS	Hypertension || id:finn-b-I9_HYPTENS	TRUE	reported	textfile	2	1	TRUE
rs12509595	C	T	C	T	0.1157	0.0062	0.3122	0.2918	FALSE	FALSE	FALSE	ebi-a-GCST90000025	450243	0.0021	0.00286003	Appendicular lean mass || id:ebi-a-GCST90000025	TRUE	218754	0.0099	1.3369e-31	finn-b-I9_HYPTENS	Hypertension || id:finn-b-I9_HYPTENS	TRUE	reported	textfile	2	1	TRUE
rs1275984	C	A	C	A	-0.0953	-0.0077	0.549	0.6163	FALSE	FALSE	FALSE	ebi-a-GCST90000025	450243	0.0019	7.36902e-05	Appendicular lean mass || id:ebi-a-GCST90000025	TRUE	218754	0.0092	3.37987e-25	finn-b-I9_HYPTENS	Hypertension || id:finn-b-I9_HYPTENS	TRUE	reported	textfile	2	1	TRUE
rs12828438	G	A	G	A	-0.0606	-0.0108	0.5354	0.5989	FALSE	FALSE	FALSE	ebi-a-GCST90000025	450243	0.0019	2.20201e-08	Appendicular lean mass || id:ebi-a-GCST90000025	TRUE	218754	0.0092	5.00956e-11	finn-b-I9_HYPTENS	Hypertension || id:finn-b-I9_HYPTENS	TRUE	reported	textfile	2	1	TRUE
rs13112725	C	G	C	G	0.0697	0.0022	0.8285	0.7594	FALSE	TRUE	FALSE	ebi-a-GCST90000025	450243	0.0022	0.3218	Appendicular lean mass || id:ebi-a-GCST90000025	TRUE	218754	0.0121	9.34308e-09	finn-b-I9_HYPTENS	Hypertension || id:finn-b-I9_HYPTENS	TRUE	reported	textfile	2	1	TRUE
rs1317181	T	G	T	G	0.0701	0.0063	0.2099	0.2177	FALSE	FALSE	FALSE	ebi-a-GCST90000025	450243	0.0023	0.005466	Appendicular lean mass || id:ebi-a-GCST90000025	TRUE	218754	0.0112	4.03999e-10	finn-b-I9_HYPTENS	Hypertension || id:finn-b-I9_HYPTENS	TRUE	reported	textfile	2	1	TRUE
rs1358350	A	T	A	T	0.0663	-0.0011	0.7541	0.6701	FALSE	TRUE	FALSE	ebi-a-GCST90000025	450243	0.002	0.5715	Appendicular lean mass || id:ebi-a-GCST90000025	TRUE	218754	0.0106	4.59103e-10	finn-b-I9_HYPTENS	Hypertension || id:finn-b-I9_HYPTENS	TRUE	reported	textfile	2	1	TRUE
rs1374264	C	A	C	A	-0.0603	-0.0016	0.4146	0.4499	FALSE	FALSE	FALSE	ebi-a-GCST90000025	450243	0.0019	0.3936	Appendicular lean mass || id:ebi-a-GCST90000025	TRUE	218754	0.0092	6.94704e-11	finn-b-I9_HYPTENS	Hypertension || id:finn-b-I9_HYPTENS	TRUE	reported	textfile	2	1	TRUE
rs143439093	G	A	G	A	-0.1373	-0.0115	0.07436	0.0179	FALSE	FALSE	FALSE	ebi-a-GCST90000025	450243	0.0076	0.1302	Appendicular lean mass || id:ebi-a-GCST90000025	TRUE	218754	0.0175	5.00956e-15	finn-b-I9_HYPTENS	Hypertension || id:finn-b-I9_HYPTENS	TRUE	reported	textfile	2	1	TRUE
rs145153053	G	A	G	A	0.0707	-0.0092	0.1963	0.1696	FALSE	FALSE	FALSE	ebi-a-GCST90000025	450243	0.0025	0.000267701	Appendicular lean mass || id:ebi-a-GCST90000025	TRUE	218754	0.0115	7.54397e-10	finn-b-I9_HYPTENS	Hypertension || id:finn-b-I9_HYPTENS	TRUE	reported	textfile	2	1	TRUE
rs149150643	C	T	C	T	-0.1328	0.0036	0.04503	0.0492	FALSE	FALSE	FALSE	ebi-a-GCST90000025	450243	0.0044	0.4237	Appendicular lean mass || id:ebi-a-GCST90000025	TRUE	218754	0.0222	2.27002e-09	finn-b-I9_HYPTENS	Hypertension || id:finn-b-I9_HYPTENS	TRUE	reported	textfile	2	1	TRUE
rs167479	T	G	T	G	-0.0833	-0.0016	0.4249	0.4723	FALSE	FALSE	FALSE	ebi-a-GCST90000025	450243	0.0019	0.3914	Appendicular lean mass || id:ebi-a-GCST90000025	TRUE	218754	0.0093	2.66011e-19	finn-b-I9_HYPTENS	Hypertension || id:finn-b-I9_HYPTENS	TRUE	reported	textfile	2	1	TRUE
rs16853076	C	T	C	T	-0.1096	0.0073	0.06089	0.0723	FALSE	FALSE	FALSE	ebi-a-GCST90000025	450243	0.0036	0.0451097	Appendicular lean mass || id:ebi-a-GCST90000025	TRUE	218754	0.0192	1.064e-08	finn-b-I9_HYPTENS	Hypertension || id:finn-b-I9_HYPTENS	TRUE	reported	textfile	2	1	TRUE
rs188155432	T	C	T	C	0.1977	-0.0304	0.02363	0.0015	FALSE	FALSE	FALSE	ebi-a-GCST90000025	450243	0.0263	0.2484	Appendicular lean mass || id:ebi-a-GCST90000025	TRUE	218754	0.0303	7.04369e-11	finn-b-I9_HYPTENS	Hypertension || id:finn-b-I9_HYPTENS	TRUE	reported	textfile	2	1	TRUE
rs1888693	A	G	A	G	0.06	0.0075	0.386	0.3431	FALSE	FALSE	FALSE	ebi-a-GCST90000025	450243	0.002	0.000156801	Appendicular lean mass || id:ebi-a-GCST90000025	TRUE	218754	0.0094	1.45399e-10	finn-b-I9_HYPTENS	Hypertension || id:finn-b-I9_HYPTENS	TRUE	reported	textfile	2	1	TRUE
rs189498068	G	A	G	A	-0.2554	-0.0113	0.01165	0.0089	FALSE	FALSE	FALSE	ebi-a-GCST90000025	450243	0.0107	0.2902	Appendicular lean mass || id:ebi-a-GCST90000025	TRUE	218754	0.0436	4.689e-09	finn-b-I9_HYPTENS	Hypertension || id:finn-b-I9_HYPTENS	TRUE	reported	textfile	2	1	TRUE
rs2032451	T	G	T	G	0.0886	-0.0012	0.1098	0.1518	FALSE	FALSE	FALSE	ebi-a-GCST90000025	450243	0.0026	0.6384	Appendicular lean mass || id:ebi-a-GCST90000025	TRUE	218754	0.0146	1.28499e-09	finn-b-I9_HYPTENS	Hypertension || id:finn-b-I9_HYPTENS	TRUE	reported	textfile	2	1	TRUE
rs2190994	T	G	T	G	-0.06	-0.0089	0.276	0.2753	FALSE	FALSE	FALSE	ebi-a-GCST90000025	450243	0.0021	2.55e-05	Appendicular lean mass || id:ebi-a-GCST90000025	TRUE	218754	0.0103	5.08698e-09	finn-b-I9_HYPTENS	Hypertension || id:finn-b-I9_HYPTENS	TRUE	reported	textfile	2	1	TRUE
rs2392929	G	T	G	T	0.062	0.003	0.2979	0.1984	FALSE	FALSE	FALSE	ebi-a-GCST90000025	450243	0.0024	0.203	Appendicular lean mass || id:ebi-a-GCST90000025	TRUE	218754	0.01	5.20703e-10	finn-b-I9_HYPTENS	Hypertension || id:finn-b-I9_HYPTENS	TRUE	reported	textfile	2	1	TRUE
rs2627313	T	C	T	C	0.054	0.0109	0.4006	0.4441	FALSE	FALSE	FALSE	ebi-a-GCST90000025	450243	0.0019	1.073e-08	Appendicular lean mass || id:ebi-a-GCST90000025	TRUE	218754	0.0093	7.35106e-09	finn-b-I9_HYPTENS	Hypertension || id:finn-b-I9_HYPTENS	TRUE	reported	textfile	2	1	TRUE
rs2643826	T	C	T	C	0.0627	0.0162	0.4047	0.452	FALSE	FALSE	FALSE	ebi-a-GCST90000025	450243	0.0019	1.72902e-17	Appendicular lean mass || id:ebi-a-GCST90000025	TRUE	218754	0.0093	1.75106e-11	finn-b-I9_HYPTENS	Hypertension || id:finn-b-I9_HYPTENS	TRUE	reported	textfile	2	1	TRUE
rs2782981	C	T	C	T	0.0799	0.0094	0.6546	0.7203	FALSE	FALSE	FALSE	ebi-a-GCST90000025	450243	0.0021	8.56209e-06	Appendicular lean mass || id:ebi-a-GCST90000025	TRUE	218754	0.0096	8.71365e-17	finn-b-I9_HYPTENS	Hypertension || id:finn-b-I9_HYPTENS	TRUE	reported	textfile	2	1	TRUE
rs28567725	C	T	C	T	0.0617	0.0205	0.4136	0.413	FALSE	FALSE	FALSE	ebi-a-GCST90000025	450243	0.0019	1.35207e-26	Appendicular lean mass || id:ebi-a-GCST90000025	TRUE	218754	0.0093	2.76376e-11	finn-b-I9_HYPTENS	Hypertension || id:finn-b-I9_HYPTENS	TRUE	reported	textfile	2	1	TRUE
rs303949	C	A	C	A	0.0849	0.0064	0.09934	0.0931	FALSE	FALSE	FALSE	ebi-a-GCST90000025	450243	0.0033	0.0501199	Appendicular lean mass || id:ebi-a-GCST90000025	TRUE	218754	0.0153	2.70402e-08	finn-b-I9_HYPTENS	Hypertension || id:finn-b-I9_HYPTENS	TRUE	reported	textfile	2	1	TRUE
rs34071855	G	C	G	C	0.1033	0.0122	0.415	0.34	FALSE	TRUE	FALSE	ebi-a-GCST90000025	450243	0.002	7.89296e-10	Appendicular lean mass || id:ebi-a-GCST90000025	TRUE	218754	0.0093	1.04304e-28	finn-b-I9_HYPTENS	Hypertension || id:finn-b-I9_HYPTENS	TRUE	reported	textfile	2	1	TRUE
rs35427	G	T	G	T	-0.0592	-0.0105	0.3644	0.3831	FALSE	FALSE	FALSE	ebi-a-GCST90000025	450243	0.002	1.22699e-07	Appendicular lean mass || id:ebi-a-GCST90000025	TRUE	218754	0.0096	5.91398e-10	finn-b-I9_HYPTENS	Hypertension || id:finn-b-I9_HYPTENS	TRUE	reported	textfile	2	1	TRUE
rs35619711	G	C	G	C	0.0614	-0.0212	0.7217	0.7338	FALSE	TRUE	FALSE	ebi-a-GCST90000025	450243	0.0021	3.60496e-23	Appendicular lean mass || id:ebi-a-GCST90000025	TRUE	218754	0.0102	1.65299e-09	finn-b-I9_HYPTENS	Hypertension || id:finn-b-I9_HYPTENS	TRUE	reported	textfile	2	1	TRUE
rs3790604	A	C	A	C	0.1321	1e-04	0.1709	0.0733	FALSE	FALSE	FALSE	ebi-a-GCST90000025	450243	0.0036	0.9876	Appendicular lean mass || id:ebi-a-GCST90000025	TRUE	218754	0.0121	1.40314e-27	finn-b-I9_HYPTENS	Hypertension || id:finn-b-I9_HYPTENS	TRUE	reported	textfile	2	1	TRUE
rs3796585	A	G	A	G	-0.0751	0.0091	0.3465	0.3621	FALSE	FALSE	FALSE	ebi-a-GCST90000025	450243	0.002	3.87998e-06	Appendicular lean mass || id:ebi-a-GCST90000025	TRUE	218754	0.0096	4.48126e-15	finn-b-I9_HYPTENS	Hypertension || id:finn-b-I9_HYPTENS	TRUE	reported	textfile	2	1	TRUE
rs3918226	T	C	T	C	0.1721	-0.0444	0.0699	0.081	FALSE	FALSE	FALSE	ebi-a-GCST90000025	450243	0.0035	9.44713e-37	Appendicular lean mass || id:ebi-a-GCST90000025	TRUE	218754	0.0179	7.08435e-22	finn-b-I9_HYPTENS	Hypertension || id:finn-b-I9_HYPTENS	TRUE	reported	textfile	2	1	TRUE
rs4685218	T	C	T	C	0.0984	-0.0012	0.09873	0.0925	FALSE	FALSE	FALSE	ebi-a-GCST90000025	450243	0.0033	0.7077	Appendicular lean mass || id:ebi-a-GCST90000025	TRUE	218754	0.0153	1.29799e-10	finn-b-I9_HYPTENS	Hypertension || id:finn-b-I9_HYPTENS	TRUE	reported	textfile	2	1	TRUE
rs4932373	C	A	C	A	0.0837	-0.0122	0.2674	0.3257	FALSE	FALSE	FALSE	ebi-a-GCST90000025	450243	0.002	1.83802e-09	Appendicular lean mass || id:ebi-a-GCST90000025	TRUE	218754	0.0103	5.58085e-16	finn-b-I9_HYPTENS	Hypertension || id:finn-b-I9_HYPTENS	TRUE	reported	textfile	2	1	TRUE
rs557675	G	T	G	T	-0.0613	-0.0029	0.3969	0.4704	FALSE	FALSE	FALSE	ebi-a-GCST90000025	450243	0.0019	0.1282	Appendicular lean mass || id:ebi-a-GCST90000025	TRUE	218754	0.0093	5.41751e-11	finn-b-I9_HYPTENS	Hypertension || id:finn-b-I9_HYPTENS	TRUE	reported	textfile	2	1	TRUE
rs604723	C	T	C	T	0.0632	-0.0166	0.741	0.7248	FALSE	FALSE	FALSE	ebi-a-GCST90000025	450243	0.0021	8.16018e-15	Appendicular lean mass || id:ebi-a-GCST90000025	TRUE	218754	0.0104	1.358e-09	finn-b-I9_HYPTENS	Hypertension || id:finn-b-I9_HYPTENS	TRUE	reported	textfile	2	1	TRUE
rs62426324	T	C	T	C	0.0528	0.0142	0.5009	0.4376	FALSE	FALSE	FALSE	ebi-a-GCST90000025	450243	0.0019	8.40814e-14	Appendicular lean mass || id:ebi-a-GCST90000025	TRUE	218754	0.0091	7.13198e-09	finn-b-I9_HYPTENS	Hypertension || id:finn-b-I9_HYPTENS	TRUE	reported	textfile	2	1	TRUE
rs62434119	T	C	T	C	-0.1345	0.016	0.07595	0.0711	FALSE	FALSE	FALSE	ebi-a-GCST90000025	450243	0.0037	1.464e-05	Appendicular lean mass || id:ebi-a-GCST90000025	TRUE	218754	0.0172	6.23017e-15	finn-b-I9_HYPTENS	Hypertension || id:finn-b-I9_HYPTENS	TRUE	reported	textfile	2	1	TRUE
rs62455829	G	A	G	A	-0.0598	0.0057	0.2782	0.1866	FALSE	FALSE	FALSE	ebi-a-GCST90000025	450243	0.0024	0.0196598	Appendicular lean mass || id:ebi-a-GCST90000025	TRUE	218754	0.0103	5.68303e-09	finn-b-I9_HYPTENS	Hypertension || id:finn-b-I9_HYPTENS	TRUE	reported	textfile	2	1	TRUE
rs629929	T	G	T	G	0.0595	0.0051	0.5795	0.6085	FALSE	FALSE	FALSE	ebi-a-GCST90000025	450243	0.002	0.00864192	Appendicular lean mass || id:ebi-a-GCST90000025	TRUE	218754	0.0093	1.36201e-10	finn-b-I9_HYPTENS	Hypertension || id:finn-b-I9_HYPTENS	TRUE	reported	textfile	2	1	TRUE
rs6668768	T	C	T	C	0.0668	-0.0119	0.2144	0.1305	FALSE	FALSE	FALSE	ebi-a-GCST90000025	450243	0.0028	2.24399e-05	Appendicular lean mass || id:ebi-a-GCST90000025	TRUE	218754	0.0111	1.865e-09	finn-b-I9_HYPTENS	Hypertension || id:finn-b-I9_HYPTENS	TRUE	reported	textfile	2	1	TRUE
rs6860901	T	C	T	C	0.0682	-0.0062	0.2979	0.3145	FALSE	FALSE	FALSE	ebi-a-GCST90000025	450243	0.002	0.00252901	Appendicular lean mass || id:ebi-a-GCST90000025	TRUE	218754	0.01	7.67892e-12	finn-b-I9_HYPTENS	Hypertension || id:finn-b-I9_HYPTENS	TRUE	reported	textfile	2	1	TRUE
rs6918791	G	C	G	C	0.0574	0.0104	0.728	0.7202	FALSE	TRUE	FALSE	ebi-a-GCST90000025	450243	0.0021	8.03008e-07	Appendicular lean mass || id:ebi-a-GCST90000025	TRUE	218754	0.0103	2.15402e-08	finn-b-I9_HYPTENS	Hypertension || id:finn-b-I9_HYPTENS	TRUE	reported	textfile	2	1	TRUE
rs6961048	G	C	G	C	0.0735	0.0105	0.1355	0.1013	FALSE	TRUE	FALSE	ebi-a-GCST90000025	450243	0.0031	0.000755092	Appendicular lean mass || id:ebi-a-GCST90000025	TRUE	218754	0.0133	3.38797e-08	finn-b-I9_HYPTENS	Hypertension || id:finn-b-I9_HYPTENS	TRUE	reported	textfile	2	1	TRUE
rs7123467	G	C	G	C	0.0682	-0.0297	0.202	0.1209	FALSE	TRUE	FALSE	ebi-a-GCST90000025	450243	0.0029	1.28706e-24	Appendicular lean mass || id:ebi-a-GCST90000025	TRUE	218754	0.0114	2.474e-09	finn-b-I9_HYPTENS	Hypertension || id:finn-b-I9_HYPTENS	TRUE	reported	textfile	2	1	TRUE
rs7134677	T	C	T	C	-0.0748	-0.0132	0.3819	0.2969	FALSE	FALSE	FALSE	ebi-a-GCST90000025	450243	0.0021	1.57601e-10	Appendicular lean mass || id:ebi-a-GCST90000025	TRUE	218754	0.0094	2.13304e-15	finn-b-I9_HYPTENS	Hypertension || id:finn-b-I9_HYPTENS	TRUE	reported	textfile	2	1	TRUE
rs72779268	A	C	A	C	-0.1222	0.0022	0.06436	0.0529	FALSE	FALSE	FALSE	ebi-a-GCST90000025	450243	0.0042	0.5953	Appendicular lean mass || id:ebi-a-GCST90000025	TRUE	218754	0.0187	6.31539e-11	finn-b-I9_HYPTENS	Hypertension || id:finn-b-I9_HYPTENS	TRUE	reported	textfile	2	1	TRUE
rs7483477	G	T	G	T	0.0759	-0.0025	0.2348	0.2422	FALSE	FALSE	FALSE	ebi-a-GCST90000025	450243	0.0022	0.2663	Appendicular lean mass || id:ebi-a-GCST90000025	TRUE	218754	0.0109	3.12176e-12	finn-b-I9_HYPTENS	Hypertension || id:finn-b-I9_HYPTENS	TRUE	reported	textfile	2	1	TRUE
rs7545442	T	C	T	C	0.098	0.0101	0.07246	0.0759	FALSE	FALSE	FALSE	ebi-a-GCST90000025	450243	0.0035	0.00422202	Appendicular lean mass || id:ebi-a-GCST90000025	TRUE	218754	0.0176	2.73602e-08	finn-b-I9_HYPTENS	Hypertension || id:finn-b-I9_HYPTENS	TRUE	reported	textfile	2	1	TRUE
rs78412528	A	G	A	G	0.1406	0.0123	0.1674	0.1072	FALSE	FALSE	FALSE	ebi-a-GCST90000025	450243	0.0031	6.375e-05	Appendicular lean mass || id:ebi-a-GCST90000025	TRUE	218754	0.0122	1.0311e-30	finn-b-I9_HYPTENS	Hypertension || id:finn-b-I9_HYPTENS	TRUE	reported	textfile	2	1	TRUE
rs79873333	T	C	T	C	-0.1364	-0.0087	0.04758	0.0304	FALSE	FALSE	FALSE	ebi-a-GCST90000025	450243	0.0055	0.1165	Appendicular lean mass || id:ebi-a-GCST90000025	TRUE	218754	0.0215	2.10902e-10	finn-b-I9_HYPTENS	Hypertension || id:finn-b-I9_HYPTENS	TRUE	reported	textfile	2	1	TRUE
rs9899012	A	G	A	G	-0.1068	-0.0095	0.08387	0.0617	FALSE	FALSE	FALSE	ebi-a-GCST90000025	450243	0.004	0.0192801	Appendicular lean mass || id:ebi-a-GCST90000025	TRUE	218754	0.0166	1.409e-10	finn-b-I9_HYPTENS	Hypertension || id:finn-b-I9_HYPTENS	TRUE	reported	textfile	2	1	TRUE
rs10767658	G	C	G	C	-0.031	-0.0126	0.6417	0.6867	FALSE	TRUE	FALSE	ebi-a-GCST90000025	450243	0.002	5.43801e-10	Appendicular lean mass || id:ebi-a-GCST90000025	TRUE	225754	0.0037	3.29989e-17	ieu-a-61	Waist circumference || id:ieu-a-61	TRUE	reported	textfile	2	1	TRUE
rs10840100	G	A	G	A	0.02	0.0027	0.725	0.6548	FALSE	FALSE	FALSE	ebi-a-GCST90000025	450243	0.002	0.171	Appendicular lean mass || id:ebi-a-GCST90000025	TRUE	232029	0.0035	5.39995e-09	ieu-a-61	Waist circumference || id:ieu-a-61	TRUE	reported	textfile	2	1	TRUE
rs10938397	G	A	G	A	0.032	0.0015	0.4333	0.4344	FALSE	FALSE	FALSE	ebi-a-GCST90000025	450243	0.0019	0.4171	Appendicular lean mass || id:ebi-a-GCST90000025	TRUE	231679	0.0035	6.09958e-20	ieu-a-61	Waist circumference || id:ieu-a-61	TRUE	reported	textfile	2	1	TRUE
rs11165623	A	G	A	G	0.02	0.0058	0.4833	0.5049	FALSE	FALSE	FALSE	ebi-a-GCST90000025	450243	0.0019	0.00198098	Appendicular lean mass || id:ebi-a-GCST90000025	TRUE	232057	0.0034	5.19996e-09	ieu-a-61	Waist circumference || id:ieu-a-61	TRUE	reported	textfile	2	1	TRUE
rs12429545	A	G	A	G	0.031	0.0115	0.1	0.1292	FALSE	FALSE	FALSE	ebi-a-GCST90000025	450243	0.0029	5.99598e-05	Appendicular lean mass || id:ebi-a-GCST90000025	TRUE	222998	0.0052	2.5e-09	ieu-a-61	Waist circumference || id:ieu-a-61	TRUE	reported	textfile	2	1	TRUE
rs1516725	C	T	C	T	0.031	0.0129	0.9083	0.8628	FALSE	FALSE	FALSE	ebi-a-GCST90000025	450243	0.0027	2.60597e-06	Appendicular lean mass || id:ebi-a-GCST90000025	TRUE	230610	0.0051	1.7e-09	ieu-a-61	Waist circumference || id:ieu-a-61	TRUE	reported	textfile	2	1	TRUE
rs16894959	C	T	C	T	0.026	0.0399	0.1	0.1402	FALSE	FALSE	FALSE	ebi-a-GCST90000025	450243	0.0027	4.2924e-49	Appendicular lean mass || id:ebi-a-GCST90000025	TRUE	230687	0.0048	3.40001e-08	ieu-a-61	Waist circumference || id:ieu-a-61	TRUE	reported	textfile	2	1	TRUE
rs16996700	C	T	C	T	-0.023	-0.0104	0.3	0.284	FALSE	FALSE	FALSE	ebi-a-GCST90000025	450243	0.0021	7.758e-07	Appendicular lean mass || id:ebi-a-GCST90000025	TRUE	231903	0.0037	1.5e-09	ieu-a-61	Waist circumference || id:ieu-a-61	TRUE	reported	textfile	2	1	TRUE
rs17381664	C	T	C	T	0.022	0.0124	0.425	0.4078	FALSE	FALSE	FALSE	ebi-a-GCST90000025	450243	0.0019	7.18621e-11	Appendicular lean mass || id:ebi-a-GCST90000025	TRUE	232022	0.0035	4.20001e-10	ieu-a-61	Waist circumference || id:ieu-a-61	TRUE	reported	textfile	2	1	TRUE
rs2033529	G	A	G	A	0.021	0.0023	0.2583	0.2881	FALSE	FALSE	FALSE	ebi-a-GCST90000025	450243	0.0021	0.2721	Appendicular lean mass || id:ebi-a-GCST90000025	TRUE	232010	0.0037	1.7e-08	ieu-a-61	Waist circumference || id:ieu-a-61	TRUE	reported	textfile	2	1	TRUE
rs2112347	G	T	G	T	-0.025	-0.0075	0.375	0.36	FALSE	FALSE	FALSE	ebi-a-GCST90000025	450243	0.002	0.000149699	Appendicular lean mass || id:ebi-a-GCST90000025	TRUE	232028	0.0035	3.19963e-13	ieu-a-61	Waist circumference || id:ieu-a-61	TRUE	reported	textfile	2	1	TRUE
rs2287019	T	C	T	C	-0.035	0.0012	0.15	0.1829	FALSE	FALSE	FALSE	ebi-a-GCST90000025	450243	0.0025	0.635	Appendicular lean mass || id:ebi-a-GCST90000025	TRUE	217525	0.0046	1.69981e-14	ieu-a-61	Waist circumference || id:ieu-a-61	TRUE	reported	textfile	2	1	TRUE
rs2293576	A	G	A	G	-0.022	-0.0068	0.3667	0.3325	FALSE	FALSE	FALSE	ebi-a-GCST90000025	450243	0.002	0.000761202	Appendicular lean mass || id:ebi-a-GCST90000025	TRUE	226024	0.0036	9.40005e-10	ieu-a-61	Waist circumference || id:ieu-a-61	TRUE	reported	textfile	2	1	TRUE
rs2325036	C	A	C	A	-0.023	-0.0019	0.4083	0.3777	FALSE	FALSE	FALSE	ebi-a-GCST90000025	450243	0.0019	0.325	Appendicular lean mass || id:ebi-a-GCST90000025	TRUE	232048	0.0035	2.09991e-11	ieu-a-61	Waist circumference || id:ieu-a-61	TRUE	reported	textfile	2	1	TRUE
rs2489623	C	A	C	A	0.019	-0.0045	0.5583	0.5341	FALSE	FALSE	FALSE	ebi-a-GCST90000025	450243	0.0019	0.0162401	Appendicular lean mass || id:ebi-a-GCST90000025	TRUE	231857	0.0034	3.40001e-08	ieu-a-61	Waist circumference || id:ieu-a-61	TRUE	reported	textfile	2	1	TRUE
rs2531992	G	A	G	A	0.028	0.0227	0.8333	0.8458	FALSE	FALSE	FALSE	ebi-a-GCST90000025	450243	0.0026	5.73192e-18	Appendicular lean mass || id:ebi-a-GCST90000025	TRUE	232034	0.0048	2.99999e-09	ieu-a-61	Waist circumference || id:ieu-a-61	TRUE	reported	textfile	2	1	TRUE
rs2820292	C	A	C	A	0.019	0.0063	0.5083	0.5654	FALSE	FALSE	FALSE	ebi-a-GCST90000025	450243	0.0019	0.000928795	Appendicular lean mass || id:ebi-a-GCST90000025	TRUE	231899	0.0034	2.39999e-08	ieu-a-61	Waist circumference || id:ieu-a-61	TRUE	reported	textfile	2	1	TRUE
rs3127553	A	G	A	G	-0.023	-0.0035	0.6333	0.6364	FALSE	FALSE	FALSE	ebi-a-GCST90000025	450243	0.0019	0.0705294	Appendicular lean mass || id:ebi-a-GCST90000025	TRUE	231815	0.0035	1.6e-10	ieu-a-61	Waist circumference || id:ieu-a-61	TRUE	reported	textfile	2	1	TRUE
rs3849570	A	C	A	C	0.021	4e-04	0.3667	0.3462	FALSE	FALSE	FALSE	ebi-a-GCST90000025	450243	0.002	0.8409	Appendicular lean mass || id:ebi-a-GCST90000025	TRUE	196103	0.0038	2.19999e-08	ieu-a-61	Waist circumference || id:ieu-a-61	TRUE	reported	textfile	2	1	TRUE
rs4776970	T	A	T	A	-0.02	-0.0028	0.3417	0.3576	FALSE	TRUE	FALSE	ebi-a-GCST90000025	450243	0.002	0.1571	Appendicular lean mass || id:ebi-a-GCST90000025	TRUE	230989	0.0035	2.30001e-08	ieu-a-61	Waist circumference || id:ieu-a-61	TRUE	reported	textfile	2	1	TRUE
rs6163	A	C	A	C	0.019	0.0131	0.3917	0.376	FALSE	FALSE	FALSE	ebi-a-GCST90000025	450243	0.002	1.89714e-11	Appendicular lean mass || id:ebi-a-GCST90000025	TRUE	225708	0.0035	3.69999e-08	ieu-a-61	Waist circumference || id:ieu-a-61	TRUE	reported	textfile	2	1	TRUE
rs633715	C	T	C	T	0.043	0.0168	0.2667	0.2107	FALSE	FALSE	FALSE	ebi-a-GCST90000025	450243	0.0023	2.58285e-13	Appendicular lean mass || id:ebi-a-GCST90000025	TRUE	218883	0.0043	3.29989e-23	ieu-a-61	Waist circumference || id:ieu-a-61	TRUE	reported	textfile	2	1	TRUE
rs6440003	A	G	A	G	0.021	0.0466	0.4833	0.4434	FALSE	FALSE	FALSE	ebi-a-GCST90000025	450243	0.0019	7.2778e-134	Appendicular lean mass || id:ebi-a-GCST90000025	TRUE	231985	0.0034	2.90001e-10	ieu-a-61	Waist circumference || id:ieu-a-61	TRUE	reported	textfile	2	1	TRUE
rs6545714	A	G	A	G	-0.022	-0.0034	0.625	0.6013	FALSE	FALSE	FALSE	ebi-a-GCST90000025	450243	0.0019	0.0747205	Appendicular lean mass || id:ebi-a-GCST90000025	TRUE	232046	0.0035	1.89998e-10	ieu-a-61	Waist circumference || id:ieu-a-61	TRUE	reported	textfile	2	1	TRUE
rs6567160	C	T	C	T	0.048	0.0488	0.2833	0.2326	FALSE	FALSE	FALSE	ebi-a-GCST90000025	450243	0.0022	1.18032e-104	Appendicular lean mass || id:ebi-a-GCST90000025	TRUE	231894	0.004	2.60016e-33	ieu-a-61	Waist circumference || id:ieu-a-61	TRUE	reported	textfile	2	1	TRUE
rs6755502	C	T	C	T	0.051	0.0318	0.875	0.8283	FALSE	FALSE	FALSE	ebi-a-GCST90000025	450243	0.0025	1.58088e-37	Appendicular lean mass || id:ebi-a-GCST90000025	TRUE	231849	0.0045	1.99986e-30	ieu-a-61	Waist circumference || id:ieu-a-61	TRUE	reported	textfile	2	1	TRUE
rs7144011	T	G	T	G	0.033	0.0036	0.275	0.2212	FALSE	FALSE	FALSE	ebi-a-GCST90000025	450243	0.0023	0.1108	Appendicular lean mass || id:ebi-a-GCST90000025	TRUE	232007	0.0041	9.3994e-16	ieu-a-61	Waist circumference || id:ieu-a-61	TRUE	reported	textfile	2	1	TRUE
rs7239883	A	G	A	G	-0.021	-0.0017	0.6833	0.6211	FALSE	FALSE	FALSE	ebi-a-GCST90000025	450243	0.002	0.3814	Appendicular lean mass || id:ebi-a-GCST90000025	TRUE	231731	0.0035	2.30001e-09	ieu-a-61	Waist circumference || id:ieu-a-61	TRUE	reported	textfile	2	1	TRUE
rs749671	A	G	A	G	-0.019	-0.0016	0.375	0.3722	FALSE	FALSE	FALSE	ebi-a-GCST90000025	450243	0.002	0.3995	Appendicular lean mass || id:ebi-a-GCST90000025	TRUE	232060	0.0035	3.2e-08	ieu-a-61	Waist circumference || id:ieu-a-61	TRUE	reported	textfile	2	1	TRUE
rs7498665	G	A	G	A	0.034	0.002	0.3583	0.4001	FALSE	FALSE	FALSE	ebi-a-GCST90000025	450243	0.0019	0.3126	Appendicular lean mass || id:ebi-a-GCST90000025	TRUE	230193	0.0035	1.39991e-22	ieu-a-61	Waist circumference || id:ieu-a-61	TRUE	reported	textfile	2	1	TRUE
rs7531118	C	T	C	T	0.027	-6e-04	0.6083	0.5312	FALSE	FALSE	FALSE	ebi-a-GCST90000025	450243	0.0019	0.733599	Appendicular lean mass || id:ebi-a-GCST90000025	TRUE	231912	0.0035	1.50003e-14	ieu-a-61	Waist circumference || id:ieu-a-61	TRUE	reported	textfile	2	1	TRUE
rs7550711	T	C	T	C	0.058	0.0159	0.0339	0.026	FALSE	FALSE	FALSE	ebi-a-GCST90000025	450243	0.0059	0.00696402	Appendicular lean mass || id:ebi-a-GCST90000025	TRUE	212149	0.0098	3.40001e-09	ieu-a-61	Waist circumference || id:ieu-a-61	TRUE	reported	textfile	2	1	TRUE
rs7903146	T	C	T	C	-0.022	0.0027	0.25	0.2905	FALSE	FALSE	FALSE	ebi-a-GCST90000025	450243	0.0021	0.1998	Appendicular lean mass || id:ebi-a-GCST90000025	TRUE	232078	0.0037	3.89996e-09	ieu-a-61	Waist circumference || id:ieu-a-61	TRUE	reported	textfile	2	1	TRUE
rs806794	G	A	G	A	-0.022	-0.02	0.275	0.2734	FALSE	FALSE	FALSE	ebi-a-GCST90000025	450243	0.0021	2.56921e-21	Appendicular lean mass || id:ebi-a-GCST90000025	TRUE	225694	0.0037	2.1e-09	ieu-a-61	Waist circumference || id:ieu-a-61	TRUE	reported	textfile	2	1	TRUE
rs929641	G	A	G	A	-0.021	-0.0034	0.3833	0.417	FALSE	FALSE	FALSE	ebi-a-GCST90000025	450243	0.0019	0.0712804	Appendicular lean mass || id:ebi-a-GCST90000025	TRUE	231976	0.0034	1.2e-09	ieu-a-61	Waist circumference || id:ieu-a-61	TRUE	reported	textfile	2	1	TRUE
rs9400239	C	T	C	T	0.024	0.0208	0.7	0.7054	FALSE	FALSE	FALSE	ebi-a-GCST90000025	450243	0.0021	9.44061e-24	Appendicular lean mass || id:ebi-a-GCST90000025	TRUE	232015	0.0036	1.9002e-11	ieu-a-61	Waist circumference || id:ieu-a-61	TRUE	reported	textfile	2	1	TRUE
rs943005	T	C	T	C	0.039	0.0113	0.1	0.1697	FALSE	FALSE	FALSE	ebi-a-GCST90000025	450243	0.0025	6.92708e-06	Appendicular lean mass || id:ebi-a-GCST90000025	TRUE	232080	0.0044	7.19946e-19	ieu-a-61	Waist circumference || id:ieu-a-61	TRUE	reported	textfile	2	1	TRUE
rs10276674	C	T	C	T	0.039	0.0013	0.836	0.1799	FALSE	FALSE	FALSE	ebi-a-GCST90000025	450243	0.0025	0.585901	Appendicular lean mass || id:ebi-a-GCST90000025	TRUE	58074	0.0043	7.77141e-20	ebi-a-GCST005186	Fasting blood glucose || id:ebi-a-GCST005186	TRUE	reported	textfile	2	1	TRUE
rs10830963	G	C	G	C	0.079	-0.0049	0.7	0.7248	FALSE	TRUE	FALSE	ebi-a-GCST90000025	450243	0.0021	0.0194899	Appendicular lean mass || id:ebi-a-GCST90000025	TRUE	58074	0.0037	2.19989e-100	ebi-a-GCST005186	Fasting blood glucose || id:ebi-a-GCST005186	TRUE	reported	textfile	2	1	TRUE
rs10974438	C	A	C	A	0.019	0.0067	0.608	0.3512	FALSE	FALSE	FALSE	ebi-a-GCST90000025	450243	0.002	0.000767397	Appendicular lean mass || id:ebi-a-GCST90000025	TRUE	58074	0.0033	5.22697e-09	ebi-a-GCST005186	Fasting blood glucose || id:ebi-a-GCST005186	TRUE	reported	textfile	2	1	TRUE
rs11039138	A	G	A	G	-0.021	-0.0059	0.386	0.377	FALSE	FALSE	FALSE	ebi-a-GCST90000025	450243	0.002	0.00253099	Appendicular lean mass || id:ebi-a-GCST90000025	TRUE	58074	0.0032	1.74e-10	ebi-a-GCST005186	Fasting blood glucose || id:ebi-a-GCST005186	TRUE	reported	textfile	2	1	TRUE
rs11195502	T	C	T	C	-0.035	-0.0017	0.075	0.0906	FALSE	FALSE	FALSE	ebi-a-GCST90000025	450243	0.0033	0.605399	Appendicular lean mass || id:ebi-a-GCST90000025	TRUE	58074	0.0054	1.035e-10	ebi-a-GCST005186	Fasting blood glucose || id:ebi-a-GCST005186	TRUE	reported	textfile	2	1	TRUE
rs11558471	G	A	G	A	-0.029	0.0012	0.748	0.3174	FALSE	FALSE	FALSE	ebi-a-GCST90000025	450243	0.002	0.5449	Appendicular lean mass || id:ebi-a-GCST90000025	TRUE	58074	0.0034	7.0648e-18	ebi-a-GCST005186	Fasting blood glucose || id:ebi-a-GCST005186	TRUE	reported	textfile	2	1	TRUE
rs11603334	A	G	A	G	-0.023	0.0098	0.129	0.154	FALSE	FALSE	FALSE	ebi-a-GCST90000025	450243	0.0026	0.0001761	Appendicular lean mass || id:ebi-a-GCST90000025	TRUE	58074	0.0041	2.91897e-08	ebi-a-GCST005186	Fasting blood glucose || id:ebi-a-GCST005186	TRUE	reported	textfile	2	1	TRUE
rs11605924	C	A	C	A	-0.022	2e-04	0.542	0.521	FALSE	FALSE	FALSE	ebi-a-GCST90000025	450243	0.0019	0.9117	Appendicular lean mass || id:ebi-a-GCST90000025	TRUE	58074	0.0031	2.99226e-13	ebi-a-GCST005186	Fasting blood glucose || id:ebi-a-GCST005186	TRUE	reported	textfile	2	1	TRUE
rs17747324	C	T	C	T	0.024	0.0059	0.808	0.2275	FALSE	FALSE	FALSE	ebi-a-GCST90000025	450243	0.0023	0.00966897	Appendicular lean mass || id:ebi-a-GCST90000025	TRUE	58074	0.0039	7.50291e-10	ebi-a-GCST005186	Fasting blood glucose || id:ebi-a-GCST005186	TRUE	reported	textfile	2	1	TRUE
rs2191349	T	G	T	G	0.028	-0.0059	0.467	0.5485	FALSE	FALSE	FALSE	ebi-a-GCST90000025	450243	0.0019	0.00178801	Appendicular lean mass || id:ebi-a-GCST90000025	TRUE	58074	0.0031	1.97515e-20	ebi-a-GCST005186	Fasting blood glucose || id:ebi-a-GCST005186	TRUE	reported	textfile	2	1	TRUE
rs2524299	T	A	T	A	-0.029	0.0165	0.892	0.8798	FALSE	TRUE	FALSE	ebi-a-GCST90000025	450243	0.0029	1.31199e-08	Appendicular lean mass || id:ebi-a-GCST90000025	TRUE	58074	0.0044	2.59e-11	ebi-a-GCST005186	Fasting blood glucose || id:ebi-a-GCST005186	TRUE	reported	textfile	2	1	TRUE
rs2908282	A	G	A	G	0.064	-0.0047	0.199	0.1785	FALSE	FALSE	FALSE	ebi-a-GCST90000025	450243	0.0025	0.0554894	Appendicular lean mass || id:ebi-a-GCST90000025	TRUE	58074	0.0042	3.50913e-53	ebi-a-GCST005186	Fasting blood glucose || id:ebi-a-GCST005186	TRUE	reported	textfile	2	1	TRUE
rs4148804	T	C	T	C	0.083	-0.0164	0.013	0.0145	FALSE	FALSE	FALSE	ebi-a-GCST90000025	450243	0.0078	0.0368697	Appendicular lean mass || id:ebi-a-GCST90000025	TRUE	58074	0.014	1.85302e-09	ebi-a-GCST005186	Fasting blood glucose || id:ebi-a-GCST005186	TRUE	reported	textfile	2	1	TRUE
rs4869272	T	C	T	C	0.02	-0.0152	0.323	0.6891	FALSE	FALSE	FALSE	ebi-a-GCST90000025	450243	0.002	7.43533e-14	Appendicular lean mass || id:ebi-a-GCST90000025	TRUE	58074	0.0033	2.69699e-09	ebi-a-GCST005186	Fasting blood glucose || id:ebi-a-GCST005186	TRUE	reported	textfile	2	1	TRUE
rs560887	C	T	C	T	0.071	0.0065	0.674	0.7032	FALSE	FALSE	FALSE	ebi-a-GCST90000025	450243	0.002	0.001439	Appendicular lean mass || id:ebi-a-GCST90000025	TRUE	58074	0.0034	2.63027e-99	ebi-a-GCST005186	Fasting blood glucose || id:ebi-a-GCST005186	TRUE	reported	textfile	2	1	TRUE
rs6113722	A	G	A	G	-0.042	0.0185	0.04	0.0372	FALSE	FALSE	FALSE	ebi-a-GCST90000025	450243	0.005	0.000217	Appendicular lean mass || id:ebi-a-GCST90000025	TRUE	58074	0.0077	3.89296e-08	ebi-a-GCST005186	Fasting blood glucose || id:ebi-a-GCST005186	TRUE	reported	textfile	2	1	TRUE
rs7173964	A	G	A	G	-0.02	-0.0164	0.38	0.4269	FALSE	FALSE	FALSE	ebi-a-GCST90000025	450243	0.0019	8.98876e-18	Appendicular lean mass || id:ebi-a-GCST90000025	TRUE	58074	0.0031	1.04201e-10	ebi-a-GCST005186	Fasting blood glucose || id:ebi-a-GCST005186	TRUE	reported	textfile	2	1	TRUE
rs7644261	G	C	G	C	-0.021	-0.0055	0.742	0.7151	FALSE	TRUE	FALSE	ebi-a-GCST90000025	450243	0.0021	0.00796893	Appendicular lean mass || id:ebi-a-GCST90000025	TRUE	58074	0.0034	8.18408e-10	ebi-a-GCST005186	Fasting blood glucose || id:ebi-a-GCST005186	TRUE	reported	textfile	2	1	TRUE
rs780093	C	T	C	T	0.032	0.0312	0.606	0.6154	FALSE	FALSE	FALSE	ebi-a-GCST90000025	450243	0.0019	3.22924e-59	Appendicular lean mass || id:ebi-a-GCST90000025	TRUE	58074	0.0031	4.22474e-25	ebi-a-GCST005186	Fasting blood glucose || id:ebi-a-GCST005186	TRUE	reported	textfile	2	1	TRUE
rs882020	T	C	T	C	0.029	-0.003	0.121	0.132	FALSE	FALSE	FALSE	ebi-a-GCST90000025	450243	0.0028	0.2895	Appendicular lean mass || id:ebi-a-GCST90000025	TRUE	58074	0.0045	1.359e-10	ebi-a-GCST005186	Fasting blood glucose || id:ebi-a-GCST005186	TRUE	reported	textfile	2	1	TRUE
rs10019888	G	A	G	A	-0.027	0.00581021	0.1636	0.16548	FALSE	FALSE	FALSE	ukb-b-10215	461089	0.00200743	0.00379997	Hand grip strength (right) || id:ukb-b-10215	TRUE	187077	0.0046	4.90095e-08	ieu-a-299	HDL cholesterol || id:ieu-a-299	TRUE	reported	textfile	2	1	TRUE
rs10087900	A	G	A	G	-0.0231	-0.00086501	0.4393	0.448983	FALSE	FALSE	FALSE	ukb-b-10215	461089	0.00149338	0.56	Hand grip strength (right) || id:ukb-b-10215	TRUE	183672	0.0036	2.174e-09	ieu-a-299	HDL cholesterol || id:ieu-a-299	TRUE	reported	textfile	2	1	TRUE
rs103294	T	C	T	C	0.0523	-0.00426117	0.186	0.223628	FALSE	FALSE	FALSE	ukb-b-10215	461089	0.00178222	0.017	Hand grip strength (right) || id:ukb-b-10215	TRUE	175917	0.0044	3.99485e-30	ieu-a-299	HDL cholesterol || id:ieu-a-299	TRUE	reported	textfile	2	1	TRUE
rs10761771	C	T	C	T	0.0198	-0.00392965	0.467	0.473279	FALSE	FALSE	FALSE	ukb-b-10215	461089	0.00148907	0.00830004	Hand grip strength (right) || id:ukb-b-10215	TRUE	182895	0.0034	4.12003e-09	ieu-a-299	HDL cholesterol || id:ieu-a-299	TRUE	reported	textfile	2	1	TRUE
rs10808546	T	C	T	C	0.0409	0.000264725	0.4459	0.446671	FALSE	FALSE	FALSE	ukb-b-10215	461089	0.00150022	0.86	Hand grip strength (right) || id:ukb-b-10215	TRUE	185835	0.0034	4.10582e-30	ieu-a-299	HDL cholesterol || id:ieu-a-299	TRUE	reported	textfile	2	1	TRUE
rs11045163	G	A	G	A	0.0217	0.000331457	0.4063	0.430625	FALSE	FALSE	FALSE	ukb-b-10215	461089	0.00150384	0.83	Hand grip strength (right) || id:ukb-b-10215	TRUE	187075	0.0035	3.19602e-09	ieu-a-299	HDL cholesterol || id:ieu-a-299	TRUE	reported	textfile	2	1	TRUE
rs11065987	G	A	G	A	-0.0222	-0.0044838	0.4222	0.416326	FALSE	FALSE	FALSE	ukb-b-10215	461089	0.00150603	0.00290001	Hand grip strength (right) || id:ukb-b-10215	TRUE	187119	0.0035	1.22501e-09	ieu-a-299	HDL cholesterol || id:ieu-a-299	TRUE	reported	textfile	2	1	TRUE
rs11765979	C	A	C	A	0.0412	0.00186686	0.4578	0.491819	FALSE	FALSE	FALSE	ukb-b-10215	461089	0.00148798	0.21	Hand grip strength (right) || id:ukb-b-10215	TRUE	94311	0.0048	3.111e-17	ieu-a-299	HDL cholesterol || id:ieu-a-299	TRUE	reported	textfile	2	1	TRUE
rs12133576	G	A	G	A	-0.0243	-0.00125874	0.6451	0.631043	FALSE	FALSE	FALSE	ukb-b-10215	461089	0.00153712	0.41	Hand grip strength (right) || id:ukb-b-10215	TRUE	187123	0.0035	6.15035e-11	ieu-a-299	HDL cholesterol || id:ieu-a-299	TRUE	reported	textfile	2	1	TRUE
rs12412743	T	C	T	C	-0.0291	-0.000374236	0.153	0.167329	FALSE	FALSE	FALSE	ukb-b-10215	461089	0.00199382	0.85	Hand grip strength (right) || id:ukb-b-10215	TRUE	187095	0.0045	1.30701e-09	ieu-a-299	HDL cholesterol || id:ieu-a-299	TRUE	reported	textfile	2	1	TRUE
rs12748152	T	C	T	C	-0.0506	0.00666734	0.07124	0.080373	FALSE	FALSE	FALSE	ukb-b-10215	461089	0.00273251	0.015	Hand grip strength (right) || id:ukb-b-10215	TRUE	187057	0.0062	9.73644e-16	ieu-a-299	HDL cholesterol || id:ieu-a-299	TRUE	reported	textfile	2	1	TRUE
rs12801636	A	G	A	G	0.0235	-0.000355027	0.2243	0.224726	FALSE	FALSE	FALSE	ukb-b-10215	461089	0.0017804	0.84	Hand grip strength (right) || id:ukb-b-10215	TRUE	187099	0.0042	3.14702e-08	ieu-a-299	HDL cholesterol || id:ieu-a-299	TRUE	reported	textfile	2	1	TRUE
rs13076253	C	A	C	A	-0.0283	0.00134439	0.1478	0.140621	FALSE	FALSE	FALSE	ukb-b-10215	461089	0.0021342	0.53	Hand grip strength (right) || id:ukb-b-10215	TRUE	186809	0.0048	4.96101e-09	ieu-a-299	HDL cholesterol || id:ieu-a-299	TRUE	reported	textfile	2	1	TRUE
rs13099479	A	G	A	G	0.036	0.00846027	0.08971	0.085946	FALSE	FALSE	FALSE	ukb-b-10215	461089	0.00264717	0.00140001	Hand grip strength (right) || id:ukb-b-10215	TRUE	187132	0.0062	1.81899e-08	ieu-a-299	HDL cholesterol || id:ieu-a-299	TRUE	reported	textfile	2	1	TRUE
rs13702	C	T	C	T	0.1058	0.0020089	0.3127	0.287783	FALSE	FALSE	FALSE	ukb-b-10215	461089	0.00164234	0.22	Hand grip strength (right) || id:ukb-b-10215	TRUE	187044	0.0038	1.27938e-160	ieu-a-299	HDL cholesterol || id:ieu-a-299	TRUE	reported	textfile	2	1	TRUE
rs1515110	T	G	T	G	-0.0323	0.00436486	0.6187	0.636773	FALSE	FALSE	FALSE	ukb-b-10215	461089	0.00154426	0.00470002	Hand grip strength (right) || id:ukb-b-10215	TRUE	187081	0.0035	8.03711e-18	ieu-a-299	HDL cholesterol || id:ieu-a-299	TRUE	reported	textfile	2	1	TRUE
rs1689797	A	C	A	C	-0.0358	-0.00169678	0.3021	0.333481	FALSE	FALSE	FALSE	ukb-b-10215	461089	0.00157598	0.28	Hand grip strength (right) || id:ukb-b-10215	TRUE	187126	0.0036	2.85167e-21	ieu-a-299	HDL cholesterol || id:ieu-a-299	TRUE	reported	textfile	2	1	TRUE
rs16942887	A	G	A	G	0.0831	0.00324551	0.1332	0.115119	FALSE	FALSE	FALSE	ukb-b-10215	461089	0.00232662	0.16	Hand grip strength (right) || id:ukb-b-10215	TRUE	185604	0.0051	8.28133e-54	ieu-a-299	HDL cholesterol || id:ieu-a-299	TRUE	reported	textfile	2	1	TRUE
rs16965220	A	C	A	C	0.0219	-0.00150904	0.2982	0.316478	FALSE	FALSE	FALSE	ukb-b-10215	461089	0.00159743	0.34	Hand grip strength (right) || id:ukb-b-10215	TRUE	185512	0.0037	7.90897e-09	ieu-a-299	HDL cholesterol || id:ieu-a-299	TRUE	reported	textfile	2	1	TRUE
rs17145738	T	C	T	C	0.0408	0.00482145	0.1174	0.122267	FALSE	FALSE	FALSE	ukb-b-10215	461089	0.00226452	0.0329997	Hand grip strength (right) || id:ukb-b-10215	TRUE	184971	0.0053	4.95222e-13	ieu-a-299	HDL cholesterol || id:ieu-a-299	TRUE	reported	textfile	2	1	TRUE
rs17173637	C	T	C	T	-0.0363	0.0141686	0.09763	0.084395	FALSE	FALSE	FALSE	ukb-b-10215	461089	0.00267038	1.09999e-07	Hand grip strength (right) || id:ukb-b-10215	TRUE	183901	0.0057	1.89898e-08	ieu-a-299	HDL cholesterol || id:ieu-a-299	TRUE	reported	textfile	2	1	TRUE
rs181360	G	T	G	T	-0.0376	-0.00593632	0.1992	0.191498	FALSE	FALSE	FALSE	ukb-b-10215	461089	0.00188818	0.0017	Hand grip strength (right) || id:ukb-b-10215	TRUE	178216	0.0042	9.23847e-18	ieu-a-299	HDL cholesterol || id:ieu-a-299	TRUE	reported	textfile	2	1	TRUE
rs1866956	T	C	T	C	0.0217	0.00110414	0.6755	0.684159	FALSE	FALSE	FALSE	ukb-b-10215	461089	0.00159869	0.49	Hand grip strength (right) || id:ukb-b-10215	TRUE	187031	0.0037	7.96398e-10	ieu-a-299	HDL cholesterol || id:ieu-a-299	TRUE	reported	textfile	2	1	TRUE
rs1877031	A	G	A	G	0.0336	-0.000564792	0.6755	0.666879	FALSE	FALSE	FALSE	ukb-b-10215	461089	0.00157636	0.719999	Hand grip strength (right) || id:ukb-b-10215	TRUE	185471	0.0036	1.20393e-19	ieu-a-299	HDL cholesterol || id:ieu-a-299	TRUE	reported	textfile	2	1	TRUE
rs1883025	T	C	T	C	-0.0698	-0.00292816	0.2427	0.254687	FALSE	FALSE	FALSE	ukb-b-10215	461089	0.00170513	0.0860003	Hand grip strength (right) || id:ukb-b-10215	TRUE	186365	0.0041	1.49589e-65	ieu-a-299	HDL cholesterol || id:ieu-a-299	TRUE	reported	textfile	2	1	TRUE
rs1936800	T	C	T	C	-0.02	0.00451858	0.4723	0.52532	FALSE	FALSE	FALSE	ukb-b-10215	461089	0.00148808	0.00239999	Hand grip strength (right) || id:ukb-b-10215	TRUE	187111	0.0034	3.05499e-10	ieu-a-299	HDL cholesterol || id:ieu-a-299	TRUE	reported	textfile	2	1	TRUE
rs1980493	C	T	C	T	-0.0318	0.00581003	0.1227	0.169106	FALSE	FALSE	FALSE	ukb-b-10215	461089	0.00197937	0.00329997	Hand grip strength (right) || id:ukb-b-10215	TRUE	183275	0.0048	3.764e-10	ieu-a-299	HDL cholesterol || id:ieu-a-299	TRUE	reported	textfile	2	1	TRUE
rs2013208	T	C	T	C	0.0254	-0.00460081	0.5053	0.477724	FALSE	FALSE	FALSE	ukb-b-10215	461089	0.00148627	0.002	Hand grip strength (right) || id:ukb-b-10215	TRUE	169708	0.0036	8.91661e-12	ieu-a-299	HDL cholesterol || id:ieu-a-299	TRUE	reported	textfile	2	1	TRUE
rs205262	G	A	G	A	-0.0283	-0.00140933	0.2665	0.269029	FALSE	FALSE	FALSE	ukb-b-10215	461089	0.00167465	0.4	Hand grip strength (right) || id:ukb-b-10215	TRUE	181707	0.0039	3.87793e-13	ieu-a-299	HDL cholesterol || id:ieu-a-299	TRUE	reported	textfile	2	1	TRUE
rs2066714	C	T	C	T	0.0453	0.000643032	0.1201	0.128848	FALSE	FALSE	FALSE	ukb-b-10215	461089	0.00221575	0.77	Hand grip strength (right) || id:ukb-b-10215	TRUE	93528	0.0071	7.25805e-10	ieu-a-299	HDL cholesterol || id:ieu-a-299	TRUE	reported	textfile	2	1	TRUE
rs2241210	G	A	G	A	0.0332	0.000885719	0.5528	0.523965	FALSE	FALSE	FALSE	ukb-b-10215	461089	0.00148696	0.55	Hand grip strength (right) || id:ukb-b-10215	TRUE	174782	0.0035	2.48886e-20	ieu-a-299	HDL cholesterol || id:ieu-a-299	TRUE	reported	textfile	2	1	TRUE
rs2241770	C	T	C	T	-0.0989	0.00223374	0.1029	0.09679	FALSE	FALSE	FALSE	ukb-b-10215	461089	0.00251441	0.37	Hand grip strength (right) || id:ukb-b-10215	TRUE	185537	0.0057	6.78422e-60	ieu-a-299	HDL cholesterol || id:ieu-a-299	TRUE	reported	textfile	2	1	TRUE
rs2250802	A	G	A	G	-0.034	0.00240125	0.6807	0.724189	FALSE	FALSE	FALSE	ukb-b-10215	461089	0.00166168	0.15	Hand grip strength (right) || id:ukb-b-10215	TRUE	184088	0.0038	2.02209e-17	ieu-a-299	HDL cholesterol || id:ieu-a-299	TRUE	reported	textfile	2	1	TRUE
rs2278236	A	G	A	G	0.0331	0.0034584	0.5435	0.516552	FALSE	FALSE	FALSE	ukb-b-10215	461089	0.00148979	0.02	Hand grip strength (right) || id:ukb-b-10215	TRUE	185450	0.0035	3.18493e-18	ieu-a-299	HDL cholesterol || id:ieu-a-299	TRUE	reported	textfile	2	1	TRUE
rs2290547	A	G	A	G	-0.0297	-0.00221248	0.2111	0.174177	FALSE	FALSE	FALSE	ukb-b-10215	461089	0.00195523	0.26	Hand grip strength (right) || id:ukb-b-10215	TRUE	187142	0.0046	3.69003e-09	ieu-a-299	HDL cholesterol || id:ieu-a-299	TRUE	reported	textfile	2	1	TRUE
rs2293889	G	T	G	T	0.0312	-0.00200081	0.5871	0.567557	FALSE	FALSE	FALSE	ukb-b-10215	461089	0.00150393	0.18	Hand grip strength (right) || id:ukb-b-10215	TRUE	180102	0.0035	4.27071e-17	ieu-a-299	HDL cholesterol || id:ieu-a-299	TRUE	reported	textfile	2	1	TRUE
rs2454722	G	A	G	A	0.0351	0.00151951	0.1451	0.181437	FALSE	FALSE	FALSE	ukb-b-10215	461089	0.00192764	0.43	Hand grip strength (right) || id:ukb-b-10215	TRUE	186355	0.0044	3.30826e-14	ieu-a-299	HDL cholesterol || id:ieu-a-299	TRUE	reported	textfile	2	1	TRUE
rs2606736	T	C	T	C	-0.0246	-0.000751076	0.6055	0.62859	FALSE	FALSE	FALSE	ukb-b-10215	461089	0.00154302	0.630001	Hand grip strength (right) || id:ukb-b-10215	TRUE	129328	0.0043	4.79899e-08	ieu-a-299	HDL cholesterol || id:ieu-a-299	TRUE	reported	textfile	2	1	TRUE
rs3822072	A	G	A	G	-0.0251	0.00546585	0.4881	0.451167	FALSE	FALSE	FALSE	ukb-b-10215	461089	0.00149218	0.00025	Hand grip strength (right) || id:ukb-b-10215	TRUE	187115	0.0034	4.05789e-12	ieu-a-299	HDL cholesterol || id:ieu-a-299	TRUE	reported	textfile	2	1	TRUE
rs3847502	A	C	A	C	0.048	0.00360562	0.314	0.321745	FALSE	FALSE	FALSE	ukb-b-10215	461089	0.00158916	0.0230001	Hand grip strength (right) || id:ukb-b-10215	TRUE	187050	0.0036	3.30598e-38	ieu-a-299	HDL cholesterol || id:ieu-a-299	TRUE	reported	textfile	2	1	TRUE
rs3861397	G	A	G	A	-0.024	0.00540761	0.3417	0.333728	FALSE	FALSE	FALSE	ukb-b-10215	461089	0.00157675	0.000599998	Hand grip strength (right) || id:ukb-b-10215	TRUE	187084	0.0036	8.4004e-11	ieu-a-299	HDL cholesterol || id:ieu-a-299	TRUE	reported	textfile	2	1	TRUE
rs4142995	T	G	T	G	-0.0263	0.00353136	0.3839	0.397889	FALSE	FALSE	FALSE	ukb-b-10215	461089	0.00151932	0.02	Hand grip strength (right) || id:ukb-b-10215	TRUE	165161	0.0037	9.36483e-12	ieu-a-299	HDL cholesterol || id:ieu-a-299	TRUE	reported	textfile	2	1	TRUE
rs424346	T	C	T	C	0.0679	-0.0057966	0.04881	0.029289	FALSE	FALSE	FALSE	ukb-b-10215	461089	0.00440608	0.19	Hand grip strength (right) || id:ukb-b-10215	TRUE	128346	0.0113	4.84005e-08	ieu-a-299	HDL cholesterol || id:ieu-a-299	TRUE	reported	textfile	2	1	TRUE
rs4379922	C	T	C	T	0.0247	0.00282003	0.3496	0.374271	FALSE	FALSE	FALSE	ukb-b-10215	461089	0.00153868	0.0669993	Hand grip strength (right) || id:ukb-b-10215	TRUE	186203	0.0036	9.55873e-12	ieu-a-299	HDL cholesterol || id:ieu-a-299	TRUE	reported	textfile	2	1	TRUE
rs4650994	A	G	A	G	-0.021	0.00119026	0.4828	0.531595	FALSE	FALSE	FALSE	ukb-b-10215	461089	0.00148372	0.42	Hand grip strength (right) || id:ukb-b-10215	TRUE	186927	0.0034	6.69607e-09	ieu-a-299	HDL cholesterol || id:ieu-a-299	TRUE	reported	textfile	2	1	TRUE
rs4846914	A	G	A	G	0.0479	-0.000995184	0.5844	0.60591	FALSE	FALSE	FALSE	ukb-b-10215	461089	0.00152048	0.51	Hand grip strength (right) || id:ukb-b-10215	TRUE	186995	0.0034	3.51318e-41	ieu-a-299	HDL cholesterol || id:ieu-a-299	TRUE	reported	textfile	2	1	TRUE
rs492571	C	T	C	T	-0.0663	-0.00449202	0.04222	0.042385	FALSE	FALSE	FALSE	ukb-b-10215	461089	0.00369118	0.22	Hand grip strength (right) || id:ukb-b-10215	TRUE	177352	0.009	1.26503e-12	ieu-a-299	HDL cholesterol || id:ieu-a-299	TRUE	reported	textfile	2	1	TRUE
rs4939883	C	T	C	T	0.0799	0.00396905	0.8193	0.820522	FALSE	FALSE	FALSE	ukb-b-10215	461089	0.00193913	0.0409996	Hand grip strength (right) || id:ukb-b-10215	TRUE	185576	0.0045	1.79597e-66	ieu-a-299	HDL cholesterol || id:ieu-a-299	TRUE	reported	textfile	2	1	TRUE
rs4969178	G	A	G	A	0.0263	0.000145489	0.6266	0.610705	FALSE	FALSE	FALSE	ukb-b-10215	461089	0.00154403	0.92	Hand grip strength (right) || id:ukb-b-10215	TRUE	185426	0.0035	1.53215e-12	ieu-a-299	HDL cholesterol || id:ieu-a-299	TRUE	reported	textfile	2	1	TRUE
rs4983559	A	G	A	G	-0.0197	-0.00384667	0.6227	0.613576	FALSE	FALSE	FALSE	ukb-b-10215	461089	0.00152821	0.012	Hand grip strength (right) || id:ukb-b-10215	TRUE	183672	0.0036	9.56511e-09	ieu-a-299	HDL cholesterol || id:ieu-a-299	TRUE	reported	textfile	2	1	TRUE
rs499974	A	C	A	C	-0.0263	0.00142295	0.1755	0.157051	FALSE	FALSE	FALSE	ukb-b-10215	461089	0.00204093	0.49	Hand grip strength (right) || id:ukb-b-10215	TRUE	186749	0.0044	1.12001e-08	ieu-a-299	HDL cholesterol || id:ieu-a-299	TRUE	reported	textfile	2	1	TRUE
rs6031587	T	C	T	C	-0.0488	0.000559063	0.0686	0.071993	FALSE	FALSE	FALSE	ukb-b-10215	461089	0.00294919	0.85	Hand grip strength (right) || id:ukb-b-10215	TRUE	163095	0.0074	1.91902e-09	ieu-a-299	HDL cholesterol || id:ieu-a-299	TRUE	reported	textfile	2	1	TRUE
rs633695	G	A	G	A	0.0885	-0.00229393	0.285	0.292778	FALSE	FALSE	FALSE	ukb-b-10215	461089	0.00164184	0.16	Hand grip strength (right) || id:ukb-b-10215	TRUE	92820	0.0054	7.81988e-58	ieu-a-299	HDL cholesterol || id:ieu-a-299	TRUE	reported	textfile	2	1	TRUE
rs6450176	A	G	A	G	-0.0254	-0.00188826	0.2784	0.252575	FALSE	FALSE	FALSE	ukb-b-10215	461089	0.00171034	0.27	Hand grip strength (right) || id:ukb-b-10215	TRUE	187132	0.0039	6.87496e-10	ieu-a-299	HDL cholesterol || id:ieu-a-299	TRUE	reported	textfile	2	1	TRUE
rs6567160	C	T	C	T	-0.0257	0.00984252	0.2309	0.232752	FALSE	FALSE	FALSE	ukb-b-10215	461089	0.00175959	2.19999e-08	Hand grip strength (right) || id:ukb-b-10215	TRUE	185608	0.0041	2.91803e-09	ieu-a-299	HDL cholesterol || id:ieu-a-299	TRUE	reported	textfile	2	1	TRUE
rs6805251	C	T	C	T	-0.02	-0.00150408	0.6187	0.617043	FALSE	FALSE	FALSE	ukb-b-10215	461089	0.00152809	0.32	Hand grip strength (right) || id:ukb-b-10215	TRUE	186301	0.0035	1.33199e-08	ieu-a-299	HDL cholesterol || id:ieu-a-299	TRUE	reported	textfile	2	1	TRUE
rs702485	G	A	G	A	0.0243	0.00134547	0.4499	0.454592	FALSE	FALSE	FALSE	ukb-b-10215	461089	0.00149019	0.37	Hand grip strength (right) || id:ukb-b-10215	TRUE	186974	0.0034	6.4506e-12	ieu-a-299	HDL cholesterol || id:ieu-a-299	TRUE	reported	textfile	2	1	TRUE
rs7306660	A	G	A	G	-0.0345	0.0028752	0.3694	0.35646	FALSE	FALSE	FALSE	ukb-b-10215	461089	0.00155299	0.064	Hand grip strength (right) || id:ukb-b-10215	TRUE	186939	0.0036	3.34118e-19	ieu-a-299	HDL cholesterol || id:ieu-a-299	TRUE	reported	textfile	2	1	TRUE
rs731839	A	G	A	G	0.022	-0.00437266	0.6583	0.665385	FALSE	FALSE	FALSE	ukb-b-10215	461089	0.0015769	0.00560003	Hand grip strength (right) || id:ukb-b-10215	TRUE	185498	0.0037	3.44096e-09	ieu-a-299	HDL cholesterol || id:ieu-a-299	TRUE	reported	textfile	2	1	TRUE
rs7607980	C	T	C	T	0.0447	-0.00455235	0.1491	0.120392	FALSE	FALSE	FALSE	ukb-b-10215	461089	0.00228394	0.0460002	Hand grip strength (right) || id:ukb-b-10215	TRUE	187036	0.0052	1.80717e-15	ieu-a-299	HDL cholesterol || id:ieu-a-299	TRUE	reported	textfile	2	1	TRUE
rs838876	G	A	G	A	-0.0493	-0.000661048	0.6741	0.681473	FALSE	FALSE	FALSE	ukb-b-10215	461089	0.00161325	0.68	Hand grip strength (right) || id:ukb-b-10215	TRUE	173066	0.0039	7.32487e-33	ieu-a-299	HDL cholesterol || id:ieu-a-299	TRUE	reported	textfile	2	1	TRUE
rs9457931	G	A	G	A	-0.0552	0.00417896	0.0686	0.058695	FALSE	FALSE	FALSE	ukb-b-10215	461089	0.00316429	0.19	Hand grip strength (right) || id:ukb-b-10215	TRUE	171669	0.0073	7.29625e-13	ieu-a-299	HDL cholesterol || id:ieu-a-299	TRUE	reported	textfile	2	1	TRUE
rs970548	C	A	C	A	0.0258	0.00228484	0.277	0.246636	FALSE	FALSE	FALSE	ukb-b-10215	461089	0.00172318	0.18	Hand grip strength (right) || id:ukb-b-10215	TRUE	186596	0.0039	1.706e-10	ieu-a-299	HDL cholesterol || id:ieu-a-299	TRUE	reported	textfile	2	1	TRUE
rs998584	A	C	A	C	-0.026	0.00332252	0.5145	0.482776	FALSE	FALSE	FALSE	ukb-b-10215	461089	0.00148984	0.0259998	Hand grip strength (right) || id:ukb-b-10215	TRUE	183791	0.0038	2.26882e-11	ieu-a-299	HDL cholesterol || id:ieu-a-299	TRUE	reported	textfile	2	1	TRUE
rs9989419	G	A	G	A	0.1473	-0.000418666	0.595	0.606032	FALSE	FALSE	FALSE	ukb-b-10215	461089	0.00152081	0.780001	Hand grip strength (right) || id:ukb-b-10215	TRUE	177532	0.0036	1e-200	ieu-a-299	HDL cholesterol || id:ieu-a-299	TRUE	reported	textfile	2	1	TRUE
rs10059884	A	C	A	C	0.0651	-0.0043915	0.5856	0.596235	FALSE	FALSE	FALSE	ukb-b-10215	461089	0.00151465	0.00369999	Hand grip strength (right) || id:ukb-b-10215	TRUE	218754	0.0092	1.92398e-12	finn-b-I9_HYPTENS	Hypertension || id:finn-b-I9_HYPTENS	TRUE	reported	textfile	2	1	TRUE
rs10185395	T	G	T	G	0.0587	-0.00111178	0.243	0.179388	FALSE	FALSE	FALSE	ukb-b-10215	461089	0.00193843	0.57	Hand grip strength (right) || id:ukb-b-10215	TRUE	218754	0.0107	3.539e-08	finn-b-I9_HYPTENS	Hypertension || id:finn-b-I9_HYPTENS	TRUE	reported	textfile	2	1	TRUE
rs10206833	A	G	A	G	-0.079	0.0020248	0.8661	0.911143	FALSE	FALSE	FALSE	ukb-b-10215	461089	0.00260935	0.44	Hand grip strength (right) || id:ukb-b-10215	TRUE	218754	0.0134	3.56098e-09	finn-b-I9_HYPTENS	Hypertension || id:finn-b-I9_HYPTENS	TRUE	reported	textfile	2	1	TRUE
rs10217559	T	C	T	C	0.0584	-0.000619044	0.6936	0.684594	FALSE	FALSE	FALSE	ukb-b-10215	461089	0.00160483	0.7	Hand grip strength (right) || id:ukb-b-10215	TRUE	218754	0.0099	3.87302e-09	finn-b-I9_HYPTENS	Hypertension || id:finn-b-I9_HYPTENS	TRUE	reported	textfile	2	1	TRUE
rs10757274	G	A	G	A	0.0507	8.95508e-05	0.432	0.490238	FALSE	FALSE	FALSE	ukb-b-10215	461089	0.00148536	0.95	Hand grip strength (right) || id:ukb-b-10215	TRUE	218754	0.0092	3.51803e-08	finn-b-I9_HYPTENS	Hypertension || id:finn-b-I9_HYPTENS	TRUE	reported	textfile	2	1	TRUE
rs10786736	C	G	C	G	-0.1089	0.00518016	0.09173	0.100773	FALSE	TRUE	FALSE	ukb-b-10215	461089	0.00246817	0.0359998	Hand grip strength (right) || id:ukb-b-10215	TRUE	218754	0.0158	5.48656e-12	finn-b-I9_HYPTENS	Hypertension || id:finn-b-I9_HYPTENS	TRUE	reported	textfile	2	1	TRUE
rs117515309	A	C	A	C	-0.1088	-0.000971818	0.06182	0.029373	FALSE	FALSE	FALSE	ukb-b-10215	461089	0.00442094	0.83	Hand grip strength (right) || id:ukb-b-10215	TRUE	218754	0.019	1.10499e-08	finn-b-I9_HYPTENS	Hypertension || id:finn-b-I9_HYPTENS	TRUE	reported	textfile	2	1	TRUE
rs12509595	C	T	C	T	0.1157	0.000441241	0.3122	0.291548	FALSE	FALSE	FALSE	ukb-b-10215	461089	0.00163666	0.79	Hand grip strength (right) || id:ukb-b-10215	TRUE	218754	0.0099	1.3369e-31	finn-b-I9_HYPTENS	Hypertension || id:finn-b-I9_HYPTENS	TRUE	reported	textfile	2	1	TRUE
rs1275984	C	A	C	A	-0.0953	-0.00115054	0.549	0.616103	FALSE	FALSE	FALSE	ukb-b-10215	461089	0.00152998	0.450001	Hand grip strength (right) || id:ukb-b-10215	TRUE	218754	0.0092	3.37987e-25	finn-b-I9_HYPTENS	Hypertension || id:finn-b-I9_HYPTENS	TRUE	reported	textfile	2	1	TRUE
rs12828438	G	A	G	A	-0.0606	-0.00281626	0.5354	0.598928	FALSE	FALSE	FALSE	ukb-b-10215	461089	0.00151844	0.064	Hand grip strength (right) || id:ukb-b-10215	TRUE	218754	0.0092	5.00956e-11	finn-b-I9_HYPTENS	Hypertension || id:finn-b-I9_HYPTENS	TRUE	reported	textfile	2	1	TRUE
rs13112725	C	G	C	G	0.0697	0.00260121	0.8285	0.759291	FALSE	TRUE	FALSE	ukb-b-10215	461089	0.0017378	0.13	Hand grip strength (right) || id:ukb-b-10215	TRUE	218754	0.0121	9.34308e-09	finn-b-I9_HYPTENS	Hypertension || id:finn-b-I9_HYPTENS	TRUE	reported	textfile	2	1	TRUE
rs1317181	T	G	T	G	0.0701	0.0016586	0.2099	0.21848	FALSE	FALSE	FALSE	ukb-b-10215	461089	0.00179597	0.36	Hand grip strength (right) || id:ukb-b-10215	TRUE	218754	0.0112	4.03999e-10	finn-b-I9_HYPTENS	Hypertension || id:finn-b-I9_HYPTENS	TRUE	reported	textfile	2	1	TRUE
rs1358350	A	T	A	T	0.0663	0.0006972	0.7541	0.669504	FALSE	TRUE	FALSE	ukb-b-10215	461089	0.00158173	0.66	Hand grip strength (right) || id:ukb-b-10215	TRUE	218754	0.0106	4.59103e-10	finn-b-I9_HYPTENS	Hypertension || id:finn-b-I9_HYPTENS	TRUE	reported	textfile	2	1	TRUE
rs1374264	C	A	C	A	-0.0603	5.92698e-05	0.4146	0.450203	FALSE	FALSE	FALSE	ukb-b-10215	461089	0.00149075	0.97	Hand grip strength (right) || id:ukb-b-10215	TRUE	218754	0.0092	6.94704e-11	finn-b-I9_HYPTENS	Hypertension || id:finn-b-I9_HYPTENS	TRUE	reported	textfile	2	1	TRUE
rs143439093	G	A	G	A	-0.1373	0.00228132	0.07436	0.017893	FALSE	FALSE	FALSE	ukb-b-10215	461089	0.0060363	0.709999	Hand grip strength (right) || id:ukb-b-10215	TRUE	218754	0.0175	5.00956e-15	finn-b-I9_HYPTENS	Hypertension || id:finn-b-I9_HYPTENS	TRUE	reported	textfile	2	1	TRUE
rs145153053	G	A	G	A	0.0707	-0.00641016	0.1963	0.16933	FALSE	FALSE	FALSE	ukb-b-10215	461089	0.00198535	0.0012	Hand grip strength (right) || id:ukb-b-10215	TRUE	218754	0.0115	7.54397e-10	finn-b-I9_HYPTENS	Hypertension || id:finn-b-I9_HYPTENS	TRUE	reported	textfile	2	1	TRUE
rs149150643	C	T	C	T	-0.1328	0.00414434	0.04503	0.049099	FALSE	FALSE	FALSE	ukb-b-10215	461089	0.003506	0.24	Hand grip strength (right) || id:ukb-b-10215	TRUE	218754	0.0222	2.27002e-09	finn-b-I9_HYPTENS	Hypertension || id:finn-b-I9_HYPTENS	TRUE	reported	textfile	2	1	TRUE
rs167479	T	G	T	G	-0.0833	-0.000209359	0.4249	0.472462	FALSE	FALSE	FALSE	ukb-b-10215	461089	0.00148918	0.89	Hand grip strength (right) || id:ukb-b-10215	TRUE	218754	0.0093	2.66011e-19	finn-b-I9_HYPTENS	Hypertension || id:finn-b-I9_HYPTENS	TRUE	reported	textfile	2	1	TRUE
rs16853076	C	T	C	T	-0.1096	0.00582306	0.06089	0.07259	FALSE	FALSE	FALSE	ukb-b-10215	461089	0.00287366	0.0430002	Hand grip strength (right) || id:ukb-b-10215	TRUE	218754	0.0192	1.064e-08	finn-b-I9_HYPTENS	Hypertension || id:finn-b-I9_HYPTENS	TRUE	reported	textfile	2	1	TRUE
rs1888693	A	G	A	G	0.06	0.00409113	0.386	0.343324	FALSE	FALSE	FALSE	ukb-b-10215	461089	0.00156665	0.00899995	Hand grip strength (right) || id:ukb-b-10215	TRUE	218754	0.0094	1.45399e-10	finn-b-I9_HYPTENS	Hypertension || id:finn-b-I9_HYPTENS	TRUE	reported	textfile	2	1	TRUE
rs2032451	T	G	T	G	0.0886	0.00437595	0.1098	0.151682	FALSE	FALSE	FALSE	ukb-b-10215	461089	0.0020709	0.0350002	Hand grip strength (right) || id:ukb-b-10215	TRUE	218754	0.0146	1.28499e-09	finn-b-I9_HYPTENS	Hypertension || id:finn-b-I9_HYPTENS	TRUE	reported	textfile	2	1	TRUE
rs2190994	T	G	T	G	-0.06	0.000946344	0.276	0.275422	FALSE	FALSE	FALSE	ukb-b-10215	461089	0.00166249	0.57	Hand grip strength (right) || id:ukb-b-10215	TRUE	218754	0.0103	5.08698e-09	finn-b-I9_HYPTENS	Hypertension || id:finn-b-I9_HYPTENS	TRUE	reported	textfile	2	1	TRUE
rs2392929	G	T	G	T	0.062	0.00158795	0.2979	0.198401	FALSE	FALSE	FALSE	ukb-b-10215	461089	0.00186208	0.39	Hand grip strength (right) || id:ukb-b-10215	TRUE	218754	0.01	5.20703e-10	finn-b-I9_HYPTENS	Hypertension || id:finn-b-I9_HYPTENS	TRUE	reported	textfile	2	1	TRUE
rs2627313	T	C	T	C	0.054	-0.00143274	0.4006	0.44375	FALSE	FALSE	FALSE	ukb-b-10215	461089	0.00149857	0.34	Hand grip strength (right) || id:ukb-b-10215	TRUE	218754	0.0093	7.35106e-09	finn-b-I9_HYPTENS	Hypertension || id:finn-b-I9_HYPTENS	TRUE	reported	textfile	2	1	TRUE
rs2643826	T	C	T	C	0.0627	0.00323187	0.4047	0.452355	FALSE	FALSE	FALSE	ukb-b-10215	461089	0.00149739	0.0309999	Hand grip strength (right) || id:ukb-b-10215	TRUE	218754	0.0093	1.75106e-11	finn-b-I9_HYPTENS	Hypertension || id:finn-b-I9_HYPTENS	TRUE	reported	textfile	2	1	TRUE
rs2782981	C	T	C	T	0.0799	0.000955547	0.6546	0.720026	FALSE	FALSE	FALSE	ukb-b-10215	461089	0.00165346	0.56	Hand grip strength (right) || id:ukb-b-10215	TRUE	218754	0.0096	8.71365e-17	finn-b-I9_HYPTENS	Hypertension || id:finn-b-I9_HYPTENS	TRUE	reported	textfile	2	1	TRUE
rs28567725	C	T	C	T	0.0617	-0.000407177	0.4136	0.413001	FALSE	FALSE	FALSE	ukb-b-10215	461089	0.0015097	0.79	Hand grip strength (right) || id:ukb-b-10215	TRUE	218754	0.0093	2.76376e-11	finn-b-I9_HYPTENS	Hypertension || id:finn-b-I9_HYPTENS	TRUE	reported	textfile	2	1	TRUE
rs303949	C	A	C	A	0.0849	0.0010031	0.09934	0.093361	FALSE	FALSE	FALSE	ukb-b-10215	461089	0.00256696	0.7	Hand grip strength (right) || id:ukb-b-10215	TRUE	218754	0.0153	2.70402e-08	finn-b-I9_HYPTENS	Hypertension || id:finn-b-I9_HYPTENS	TRUE	reported	textfile	2	1	TRUE
rs34071855	G	C	G	C	0.1033	0.00148052	0.415	0.340027	FALSE	TRUE	FALSE	ukb-b-10215	461089	0.00157449	0.35	Hand grip strength (right) || id:ukb-b-10215	TRUE	218754	0.0093	1.04304e-28	finn-b-I9_HYPTENS	Hypertension || id:finn-b-I9_HYPTENS	TRUE	reported	textfile	2	1	TRUE
rs35427	G	T	G	T	-0.0592	0.000282367	0.3644	0.382986	FALSE	FALSE	FALSE	ukb-b-10215	461089	0.00156516	0.86	Hand grip strength (right) || id:ukb-b-10215	TRUE	218754	0.0096	5.91398e-10	finn-b-I9_HYPTENS	Hypertension || id:finn-b-I9_HYPTENS	TRUE	reported	textfile	2	1	TRUE
rs35619711	G	C	G	C	0.0614	-0.000833778	0.7217	0.733569	FALSE	TRUE	FALSE	ukb-b-10215	461089	0.00168227	0.62	Hand grip strength (right) || id:ukb-b-10215	TRUE	218754	0.0102	1.65299e-09	finn-b-I9_HYPTENS	Hypertension || id:finn-b-I9_HYPTENS	TRUE	reported	textfile	2	1	TRUE
rs3790604	A	C	A	C	0.1321	-0.00282909	0.1709	0.073165	FALSE	FALSE	FALSE	ukb-b-10215	461089	0.00286027	0.32	Hand grip strength (right) || id:ukb-b-10215	TRUE	218754	0.0121	1.40314e-27	finn-b-I9_HYPTENS	Hypertension || id:finn-b-I9_HYPTENS	TRUE	reported	textfile	2	1	TRUE
rs3796585	A	G	A	G	-0.0751	0.000926158	0.3465	0.36237	FALSE	FALSE	FALSE	ukb-b-10215	461089	0.00154295	0.55	Hand grip strength (right) || id:ukb-b-10215	TRUE	218754	0.0096	4.48126e-15	finn-b-I9_HYPTENS	Hypertension || id:finn-b-I9_HYPTENS	TRUE	reported	textfile	2	1	TRUE
rs3918226	T	C	T	C	0.1721	-0.00176968	0.0699	0.080995	FALSE	FALSE	FALSE	ukb-b-10215	461089	0.00276496	0.52	Hand grip strength (right) || id:ukb-b-10215	TRUE	218754	0.0179	7.08435e-22	finn-b-I9_HYPTENS	Hypertension || id:finn-b-I9_HYPTENS	TRUE	reported	textfile	2	1	TRUE
rs4685218	T	C	T	C	0.0984	0.00487724	0.09873	0.092608	FALSE	FALSE	FALSE	ukb-b-10215	461089	0.00257201	0.0580003	Hand grip strength (right) || id:ukb-b-10215	TRUE	218754	0.0153	1.29799e-10	finn-b-I9_HYPTENS	Hypertension || id:finn-b-I9_HYPTENS	TRUE	reported	textfile	2	1	TRUE
rs4932373	C	A	C	A	0.0837	-0.00571264	0.2674	0.325419	FALSE	FALSE	FALSE	ukb-b-10215	461089	0.00158636	0.00032	Hand grip strength (right) || id:ukb-b-10215	TRUE	218754	0.0103	5.58085e-16	finn-b-I9_HYPTENS	Hypertension || id:finn-b-I9_HYPTENS	TRUE	reported	textfile	2	1	TRUE
rs557675	G	T	G	T	-0.0613	-0.00140456	0.3969	0.470444	FALSE	FALSE	FALSE	ukb-b-10215	461089	0.00149086	0.35	Hand grip strength (right) || id:ukb-b-10215	TRUE	218754	0.0093	5.41751e-11	finn-b-I9_HYPTENS	Hypertension || id:finn-b-I9_HYPTENS	TRUE	reported	textfile	2	1	TRUE
rs604723	C	T	C	T	0.0632	-0.00121985	0.741	0.725097	FALSE	FALSE	FALSE	ukb-b-10215	461089	0.00167567	0.47	Hand grip strength (right) || id:ukb-b-10215	TRUE	218754	0.0104	1.358e-09	finn-b-I9_HYPTENS	Hypertension || id:finn-b-I9_HYPTENS	TRUE	reported	textfile	2	1	TRUE
rs62426324	T	C	T	C	0.0528	0.00117925	0.5009	0.437564	FALSE	FALSE	FALSE	ukb-b-10215	461089	0.00149629	0.43	Hand grip strength (right) || id:ukb-b-10215	TRUE	218754	0.0091	7.13198e-09	finn-b-I9_HYPTENS	Hypertension || id:finn-b-I9_HYPTENS	TRUE	reported	textfile	2	1	TRUE
rs62434119	T	C	T	C	-0.1345	-0.00112381	0.07595	0.071188	FALSE	FALSE	FALSE	ukb-b-10215	461089	0.00290293	0.7	Hand grip strength (right) || id:ukb-b-10215	TRUE	218754	0.0172	6.23017e-15	finn-b-I9_HYPTENS	Hypertension || id:finn-b-I9_HYPTENS	TRUE	reported	textfile	2	1	TRUE
rs62455829	G	A	G	A	-0.0598	0.000817066	0.2782	0.186195	FALSE	FALSE	FALSE	ukb-b-10215	461089	0.00192409	0.67	Hand grip strength (right) || id:ukb-b-10215	TRUE	218754	0.0103	5.68303e-09	finn-b-I9_HYPTENS	Hypertension || id:finn-b-I9_HYPTENS	TRUE	reported	textfile	2	1	TRUE
rs629929	T	G	T	G	0.0595	0.000342594	0.5795	0.609075	FALSE	FALSE	FALSE	ukb-b-10215	461089	0.00152924	0.82	Hand grip strength (right) || id:ukb-b-10215	TRUE	218754	0.0093	1.36201e-10	finn-b-I9_HYPTENS	Hypertension || id:finn-b-I9_HYPTENS	TRUE	reported	textfile	2	1	TRUE
rs6668768	T	C	T	C	0.0668	-1.7363e-05	0.2144	0.130514	FALSE	FALSE	FALSE	ukb-b-10215	461089	0.00222591	0.99	Hand grip strength (right) || id:ukb-b-10215	TRUE	218754	0.0111	1.865e-09	finn-b-I9_HYPTENS	Hypertension || id:finn-b-I9_HYPTENS	TRUE	reported	textfile	2	1	TRUE
rs6860901	T	C	T	C	0.0682	-0.00330404	0.2979	0.314717	FALSE	FALSE	FALSE	ukb-b-10215	461089	0.00160742	0.04	Hand grip strength (right) || id:ukb-b-10215	TRUE	218754	0.01	7.67892e-12	finn-b-I9_HYPTENS	Hypertension || id:finn-b-I9_HYPTENS	TRUE	reported	textfile	2	1	TRUE
rs6918791	G	C	G	C	0.0574	0.000445065	0.728	0.719852	FALSE	TRUE	FALSE	ukb-b-10215	461089	0.00165807	0.79	Hand grip strength (right) || id:ukb-b-10215	TRUE	218754	0.0103	2.15402e-08	finn-b-I9_HYPTENS	Hypertension || id:finn-b-I9_HYPTENS	TRUE	reported	textfile	2	1	TRUE
rs6961048	G	C	G	C	0.0735	-0.00332391	0.1355	0.101308	FALSE	TRUE	FALSE	ukb-b-10215	461089	0.0024642	0.18	Hand grip strength (right) || id:ukb-b-10215	TRUE	218754	0.0133	3.38797e-08	finn-b-I9_HYPTENS	Hypertension || id:finn-b-I9_HYPTENS	TRUE	reported	textfile	2	1	TRUE
rs7123467	G	C	G	C	0.0682	-0.00727199	0.202	0.118175	FALSE	TRUE	FALSE	ukb-b-10215	461089	0.00230223	0.0016	Hand grip strength (right) || id:ukb-b-10215	TRUE	218754	0.0114	2.474e-09	finn-b-I9_HYPTENS	Hypertension || id:finn-b-I9_HYPTENS	TRUE	reported	textfile	2	1	TRUE
rs7134677	T	C	T	C	-0.0748	-0.00347499	0.3819	0.296612	FALSE	FALSE	FALSE	ukb-b-10215	461089	0.00162971	0.0329997	Hand grip strength (right) || id:ukb-b-10215	TRUE	218754	0.0094	2.13304e-15	finn-b-I9_HYPTENS	Hypertension || id:finn-b-I9_HYPTENS	TRUE	reported	textfile	2	1	TRUE
rs72779268	A	C	A	C	-0.1222	0.00390922	0.06436	0.052833	FALSE	FALSE	FALSE	ukb-b-10215	461089	0.00331315	0.24	Hand grip strength (right) || id:ukb-b-10215	TRUE	218754	0.0187	6.31539e-11	finn-b-I9_HYPTENS	Hypertension || id:finn-b-I9_HYPTENS	TRUE	reported	textfile	2	1	TRUE
rs7483477	G	T	G	T	0.0759	0.00176468	0.2348	0.242167	FALSE	FALSE	FALSE	ukb-b-10215	461089	0.00173452	0.31	Hand grip strength (right) || id:ukb-b-10215	TRUE	218754	0.0109	3.12176e-12	finn-b-I9_HYPTENS	Hypertension || id:finn-b-I9_HYPTENS	TRUE	reported	textfile	2	1	TRUE
rs7545442	T	C	T	C	0.098	0.00581444	0.07246	0.075855	FALSE	FALSE	FALSE	ukb-b-10215	461089	0.0028099	0.0389996	Hand grip strength (right) || id:ukb-b-10215	TRUE	218754	0.0176	2.73602e-08	finn-b-I9_HYPTENS	Hypertension || id:finn-b-I9_HYPTENS	TRUE	reported	textfile	2	1	TRUE
rs78412528	A	G	A	G	0.1406	0.00962443	0.1674	0.107184	FALSE	FALSE	FALSE	ukb-b-10215	461089	0.00241613	6.80002e-05	Hand grip strength (right) || id:ukb-b-10215	TRUE	218754	0.0122	1.0311e-30	finn-b-I9_HYPTENS	Hypertension || id:finn-b-I9_HYPTENS	TRUE	reported	textfile	2	1	TRUE
rs79873333	T	C	T	C	-0.1364	2.79853e-05	0.04758	0.030418	FALSE	FALSE	FALSE	ukb-b-10215	461089	0.00434605	0.99	Hand grip strength (right) || id:ukb-b-10215	TRUE	218754	0.0215	2.10902e-10	finn-b-I9_HYPTENS	Hypertension || id:finn-b-I9_HYPTENS	TRUE	reported	textfile	2	1	TRUE
rs9899012	A	G	A	G	-0.1068	-0.00439841	0.08387	0.061845	FALSE	FALSE	FALSE	ukb-b-10215	461089	0.00317661	0.17	Hand grip strength (right) || id:ukb-b-10215	TRUE	218754	0.0166	1.409e-10	finn-b-I9_HYPTENS	Hypertension || id:finn-b-I9_HYPTENS	TRUE	reported	textfile	2	1	TRUE
rs1013402	A	G	A	G	-0.0245689265997684	-0.00248224	NA	0.681567	FALSE	FALSE	FALSE	ukb-b-10215	461089	0.00159329	0.12	Hand grip strength (right) || id:ukb-b-10215	TRUE	461902	0.00245376810762567	1.33997755963423e-23	MetS	Metabolic syndrome	TRUE	reported	textfile	2	1	TRUE
rs10160660	T	C	T	C	0.0132593080987247	-0.000225869	NA	0.784194	FALSE	FALSE	FALSE	ukb-b-10215	461089	0.00182662	0.9	Hand grip strength (right) || id:ukb-b-10215	TRUE	461902	0.0024295000611793	4.825366782153e-08	MetS	Metabolic syndrome	TRUE	reported	textfile	2	1	TRUE
rs1032524	T	C	T	C	-0.0145939126622621	-0.0014443	NA	0.451655	FALSE	FALSE	FALSE	ukb-b-10215	461089	0.00149222	0.33	Hand grip strength (right) || id:ukb-b-10215	TRUE	461902	0.00212142153729657	6.01438971703472e-12	MetS	Metabolic syndrome	TRUE	reported	textfile	2	1	TRUE
rs1042034	C	T	C	T	-0.0200764111187175	-0.00187199	NA	0.206404	FALSE	FALSE	FALSE	ukb-b-10215	461089	0.00183414	0.31	Hand grip strength (right) || id:ukb-b-10215	TRUE	461902	0.00214200319576126	7.06822867616566e-21	MetS	Metabolic syndrome	TRUE	reported	textfile	2	1	TRUE
rs10734924	T	G	T	G	-0.0154562604630447	-0.00621844	NA	0.262729	FALSE	FALSE	FALSE	ukb-b-10215	461089	0.00169142	0.000239999	Hand grip strength (right) || id:ukb-b-10215	TRUE	461902	0.00258318703237137	2.18517259951769e-09	MetS	Metabolic syndrome	TRUE	reported	textfile	2	1	TRUE
rs10768994	T	C	T	C	0.0115633207449259	-0.000309869	NA	0.565027	FALSE	FALSE	FALSE	ukb-b-10215	461089	0.00150406	0.84	Hand grip strength (right) || id:ukb-b-10215	TRUE	461902	0.00211425820712117	4.52047567139489e-08	MetS	Metabolic syndrome	TRUE	reported	textfile	2	1	TRUE
rs10779835	T	C	T	C	0.0153200508759806	0.00117025	NA	0.387128	FALSE	FALSE	FALSE	ukb-b-10215	461089	0.00152608	0.44	Hand grip strength (right) || id:ukb-b-10215	TRUE	461902	0.00200935316008882	2.45230075008761e-14	MetS	Metabolic syndrome	TRUE	reported	textfile	2	1	TRUE
rs10783779	T	G	T	G	0.0127009508706814	0.00153256	NA	0.597124	FALSE	FALSE	FALSE	ukb-b-10215	461089	0.00151756	0.31	Hand grip strength (right) || id:ukb-b-10215	TRUE	461902	0.0021559933154344	3.83871751579382e-09	MetS	Metabolic syndrome	TRUE	reported	textfile	2	1	TRUE
rs10808546	C	T	C	T	0.0158751388090944	-0.000264725	NA	0.553329	FALSE	FALSE	FALSE	ukb-b-10215	461089	0.00150022	0.86	Hand grip strength (right) || id:ukb-b-10215	TRUE	461902	0.00177921274748799	4.55617307229324e-19	MetS	Metabolic syndrome	TRUE	reported	textfile	2	1	TRUE
rs10872224	G	T	G	T	-0.0138386753876435	0.000662136	NA	0.397182	FALSE	FALSE	FALSE	ukb-b-10215	461089	0.00151974	0.66	Hand grip strength (right) || id:ukb-b-10215	TRUE	461902	0.00213870694082997	9.76271367142904e-11	MetS	Metabolic syndrome	TRUE	reported	textfile	2	1	TRUE
rs10887579	A	C	A	C	-0.0130998671156515	0.00066476	NA	0.624502	FALSE	FALSE	FALSE	ukb-b-10215	461089	0.00154499	0.67	Hand grip strength (right) || id:ukb-b-10215	TRUE	461902	0.00222772651314851	4.09338234175583e-09	MetS	Metabolic syndrome	TRUE	reported	textfile	2	1	TRUE
rs10930502	A	G	A	G	0.0129954105098528	0.00730371	NA	0.69951	FALSE	FALSE	FALSE	ukb-b-10215	461089	0.00162255	6.80002e-06	Hand grip strength (right) || id:ukb-b-10215	TRUE	461902	0.00227886683533128	1.18010513598373e-08	MetS	Metabolic syndrome	TRUE	reported	textfile	2	1	TRUE
rs10938397	A	G	A	G	-0.0234008761051046	-0.00011502	NA	0.565611	FALSE	FALSE	FALSE	ukb-b-10215	461089	0.0015021	0.94	Hand grip strength (right) || id:ukb-b-10215	TRUE	461902	0.00222747082872642	8.14195299220296e-26	MetS	Metabolic syndrome	TRUE	reported	textfile	2	1	TRUE
rs11072938	C	T	C	T	0.0162574424591443	-0.00744039	NA	0.729665	FALSE	FALSE	FALSE	ukb-b-10215	461089	0.00167257	8.60003e-06	Hand grip strength (right) || id:ukb-b-10215	TRUE	461902	0.00246579138545334	4.30461724229803e-11	MetS	Metabolic syndrome	TRUE	reported	textfile	2	1	TRUE
rs11079810	C	T	C	T	0.0194395394361124	-0.00706676	NA	0.896712	FALSE	FALSE	FALSE	ukb-b-10215	461089	0.00245375	0.004	Hand grip strength (right) || id:ukb-b-10215	TRUE	461902	0.00331654979060981	4.59052133682011e-09	MetS	Metabolic syndrome	TRUE	reported	textfile	2	1	TRUE
rs11079849	C	T	C	T	0.0151838564326629	-0.00381456	NA	0.671435	FALSE	FALSE	FALSE	ukb-b-10215	461089	0.00158576	0.016	Hand grip strength (right) || id:ukb-b-10215	TRUE	461902	0.00232780994269361	6.9003345751072e-11	MetS	Metabolic syndrome	TRUE	reported	textfile	2	1	TRUE
rs11162968	T	C	T	C	-0.0130958956859987	0.0059498	NA	0.683779	FALSE	FALSE	FALSE	ukb-b-10215	461089	0.00160107	2e-04	Hand grip strength (right) || id:ukb-b-10215	TRUE	461902	0.00227123927667527	8.11898933074914e-09	MetS	Metabolic syndrome	TRUE	reported	textfile	2	1	TRUE
rs11165643	C	T	C	T	-0.0134393091995739	-0.00313438	NA	0.409933	FALSE	FALSE	FALSE	ukb-b-10215	461089	0.00150949	0.0379997	Hand grip strength (right) || id:ukb-b-10215	TRUE	461902	0.00217874387182674	6.89953667517489e-10	MetS	Metabolic syndrome	TRUE	reported	textfile	2	1	TRUE
rs11187845	C	A	C	A	0.0203588649775917	0.00281006	NA	0.915268	FALSE	FALSE	FALSE	ukb-b-10215	461089	0.00266465	0.29	Hand grip strength (right) || id:ukb-b-10215	TRUE	461902	0.00353036448341115	8.07963873550287e-09	MetS	Metabolic syndrome	TRUE	reported	textfile	2	1	TRUE
rs1159974	T	C	T	C	-0.013244658405496	-0.00699683	NA	0.475701	FALSE	FALSE	FALSE	ukb-b-10215	461089	0.00148596	2.5e-06	Hand grip strength (right) || id:ukb-b-10215	TRUE	461902	0.00210766637549862	3.2988718344291e-10	MetS	Metabolic syndrome	TRUE	reported	textfile	2	1	TRUE
rs11611246	G	T	G	T	-0.0159794845119576	-0.00511286	NA	0.788401	FALSE	FALSE	FALSE	ukb-b-10215	461089	0.00181872	0.00490004	Hand grip strength (right) || id:ukb-b-10215	TRUE	461902	0.0027994138751648	1.14208302792224e-08	MetS	Metabolic syndrome	TRUE	reported	textfile	2	1	TRUE
rs11636565	C	A	C	A	-0.014443594711087	-0.00234109	NA	0.49675	FALSE	FALSE	FALSE	ukb-b-10215	461089	0.00148825	0.12	Hand grip strength (right) || id:ukb-b-10215	TRUE	461902	0.00210521043789194	6.84379722275065e-12	MetS	Metabolic syndrome	TRUE	reported	textfile	2	1	TRUE
rs11747810	T	C	T	C	0.0127369166468916	-0.00542124	NA	0.541963	FALSE	FALSE	FALSE	ukb-b-10215	461089	0.00149044	0.000280001	Hand grip strength (right) || id:ukb-b-10215	TRUE	461902	0.00211846517630556	1.82872951617951e-09	MetS	Metabolic syndrome	TRUE	reported	textfile	2	1	TRUE
rs11766944	G	A	G	A	0.015060707389254	-0.00654909	NA	0.81445	FALSE	FALSE	FALSE	ukb-b-10215	461089	0.0019182	0.00064	Hand grip strength (right) || id:ukb-b-10215	TRUE	461902	0.00274658763711314	4.17169117625394e-08	MetS	Metabolic syndrome	TRUE	reported	textfile	2	1	TRUE
rs11789624	T	C	T	C	0.0128303247466686	-0.00102017	NA	0.707029	FALSE	FALSE	FALSE	ukb-b-10215	461089	0.00163413	0.53	Hand grip strength (right) || id:ukb-b-10215	TRUE	461902	0.00230928957823985	2.7608720704836e-08	MetS	Metabolic syndrome	TRUE	reported	textfile	2	1	TRUE
rs11826999	G	A	G	A	-0.0233769553374808	-0.00147407	NA	0.768492	FALSE	FALSE	FALSE	ukb-b-10215	461089	0.00176921	0.4	Hand grip strength (right) || id:ukb-b-10215	TRUE	461902	0.00221934348520407	6.0685624828537e-26	MetS	Metabolic syndrome	TRUE	reported	textfile	2	1	TRUE
rs1200349	T	C	T	C	-0.0125228547292272	-0.00158759	NA	0.493913	FALSE	FALSE	FALSE	ukb-b-10215	461089	0.00148749	0.29	Hand grip strength (right) || id:ukb-b-10215	TRUE	461902	0.00206647008945796	1.36102716896768e-09	MetS	Metabolic syndrome	TRUE	reported	textfile	2	1	TRUE
rs12034991	A	G	A	G	-0.0131011172123316	-0.000237828	NA	0.632307	FALSE	FALSE	FALSE	ukb-b-10215	461089	0.00154119	0.88	Hand grip strength (right) || id:ukb-b-10215	TRUE	461902	0.00225189213124914	5.96178139488522e-09	MetS	Metabolic syndrome	TRUE	reported	textfile	2	1	TRUE
rs12201987	C	T	C	T	0.0155758849578641	-0.00253318	NA	0.811871	FALSE	FALSE	FALSE	ukb-b-10215	461089	0.00190159	0.18	Hand grip strength (right) || id:ukb-b-10215	TRUE	461902	0.00259226598750973	1.87134162648812e-09	MetS	Metabolic syndrome	TRUE	reported	textfile	2	1	TRUE
rs12513212	A	C	A	C	-0.0136256103930229	0.00321305	NA	0.595093	FALSE	FALSE	FALSE	ukb-b-10215	461089	0.00151494	0.0340001	Hand grip strength (right) || id:ukb-b-10215	TRUE	461902	0.00216040679041703	2.84559823338605e-10	MetS	Metabolic syndrome	TRUE	reported	textfile	2	1	TRUE
rs12596491	C	T	C	T	0.0119496686418849	-0.00198717	NA	0.666059	FALSE	FALSE	FALSE	ukb-b-10215	461089	0.00157843	0.21	Hand grip strength (right) || id:ukb-b-10215	TRUE	461902	0.00218579811628927	4.57821944663912e-08	MetS	Metabolic syndrome	TRUE	reported	textfile	2	1	TRUE
rs12608504	A	G	A	G	0.0162954062696145	-0.00700914	NA	0.367269	FALSE	FALSE	FALSE	ukb-b-10215	461089	0.00154462	5.69994e-06	Hand grip strength (right) || id:ukb-b-10215	TRUE	461902	0.00222252861851387	2.26875293437321e-13	MetS	Metabolic syndrome	TRUE	reported	textfile	2	1	TRUE
rs12981256	G	A	G	A	-0.0160303660401127	-0.00130307	NA	0.45688	FALSE	FALSE	FALSE	ukb-b-10215	461089	0.00149966	0.38	Hand grip strength (right) || id:ukb-b-10215	TRUE	461902	0.0021446959544636	7.75429855751656e-14	MetS	Metabolic syndrome	TRUE	reported	textfile	2	1	TRUE
rs13024601	C	T	C	T	0.0136111089162952	-0.00203499	NA	0.370533	FALSE	FALSE	FALSE	ukb-b-10215	461089	0.00154439	0.19	Hand grip strength (right) || id:ukb-b-10215	TRUE	461902	0.0022474024543365	1.39224435176671e-09	MetS	Metabolic syndrome	TRUE	reported	textfile	2	1	TRUE
rs13250456	C	T	C	T	-0.0247784506687898	-0.00076223	NA	0.927285	FALSE	FALSE	FALSE	ukb-b-10215	461089	0.00286252	0.79	Hand grip strength (right) || id:ukb-b-10215	TRUE	461902	0.00453529263086392	4.66907250532357e-08	MetS	Metabolic syndrome	TRUE	reported	textfile	2	1	TRUE
rs13322435	A	G	A	G	0.0200764248467733	-0.0025409	NA	0.595537	FALSE	FALSE	FALSE	ukb-b-10215	461089	0.00152207	0.0949992	Hand grip strength (right) || id:ukb-b-10215	TRUE	461902	0.0021979662485952	6.59582339340185e-20	MetS	Metabolic syndrome	TRUE	reported	textfile	2	1	TRUE
rs1362910	A	G	A	G	0.014240417656834	0.00307606	NA	0.419975	FALSE	FALSE	FALSE	ukb-b-10215	461089	0.00151086	0.0420001	Hand grip strength (right) || id:ukb-b-10215	TRUE	461902	0.00220044465433296	9.69647050224319e-11	MetS	Metabolic syndrome	TRUE	reported	textfile	2	1	TRUE
rs1363695	C	T	C	T	0.01473045226135	0.00431014	NA	0.774086	FALSE	FALSE	FALSE	ukb-b-10215	461089	0.00179247	0.016	Hand grip strength (right) || id:ukb-b-10215	TRUE	461902	0.00253819986276055	6.49433242029618e-09	MetS	Metabolic syndrome	TRUE	reported	textfile	2	1	TRUE
rs1431659	A	G	A	G	0.0189815479921676	0.0027896	NA	0.27146	FALSE	FALSE	FALSE	ukb-b-10215	461089	0.00167927	0.0969996	Hand grip strength (right) || id:ukb-b-10215	TRUE	461902	0.00242091243621288	4.4818933524586e-15	MetS	Metabolic syndrome	TRUE	reported	textfile	2	1	TRUE
rs1448613	G	A	G	A	0.0139859895197012	0.00612129	NA	0.645453	FALSE	FALSE	FALSE	ukb-b-10215	461089	0.00155261	8.09991e-05	Hand grip strength (right) || id:ukb-b-10215	TRUE	461902	0.00220834385956408	2.40053107998562e-10	MetS	Metabolic syndrome	TRUE	reported	textfile	2	1	TRUE
rs1452075	C	T	C	T	-0.0135668711686784	0.00349277	NA	0.26555	FALSE	FALSE	FALSE	ukb-b-10215	461089	0.00168145	0.0379997	Hand grip strength (right) || id:ukb-b-10215	TRUE	461902	0.00236708084316557	9.95594145695447e-09	MetS	Metabolic syndrome	TRUE	reported	textfile	2	1	TRUE
rs1458156	C	T	C	T	-0.0128128414427548	-0.00168084	NA	0.511661	FALSE	FALSE	FALSE	ukb-b-10215	461089	0.00148786	0.26	Hand grip strength (right) || id:ukb-b-10215	TRUE	461902	0.00218407849209018	4.45157877301957e-09	MetS	Metabolic syndrome	TRUE	reported	textfile	2	1	TRUE
rs1460940	G	A	G	A	-0.0203188884154993	-0.00210775	NA	0.196679	FALSE	FALSE	FALSE	ukb-b-10215	461089	0.00186781	0.26	Hand grip strength (right) || id:ukb-b-10215	TRUE	461902	0.00278356886892167	2.8866371118087e-13	MetS	Metabolic syndrome	TRUE	reported	textfile	2	1	TRUE
rs1507153	C	A	C	A	-0.0128124268766292	0.00114896	NA	0.621878	FALSE	FALSE	FALSE	ukb-b-10215	461089	0.00153507	0.450001	Hand grip strength (right) || id:ukb-b-10215	TRUE	461902	0.00217522443589117	3.85814465488728e-09	MetS	Metabolic syndrome	TRUE	reported	textfile	2	1	TRUE
rs1513475	T	C	T	C	0.0153726334678448	-0.00528006	NA	0.650695	FALSE	FALSE	FALSE	ukb-b-10215	461089	0.00155953	0.000710003	Hand grip strength (right) || id:ukb-b-10215	TRUE	461902	0.00236784887953587	8.45717000813448e-11	MetS	Metabolic syndrome	TRUE	reported	textfile	2	1	TRUE
rs1534696	C	A	C	A	0.014153097720587	0.00147614	NA	0.459169	FALSE	FALSE	FALSE	ukb-b-10215	461089	0.00148988	0.32	Hand grip strength (right) || id:ukb-b-10215	TRUE	461902	0.00208891699818393	1.24124376395172e-11	MetS	Metabolic syndrome	TRUE	reported	textfile	2	1	TRUE
rs1559900	C	T	C	T	-0.0128278102463089	0.000433373	NA	0.713952	FALSE	FALSE	FALSE	ukb-b-10215	461089	0.00164438	0.79	Hand grip strength (right) || id:ukb-b-10215	TRUE	461902	0.00230765862904553	2.71637455736928e-08	MetS	Metabolic syndrome	TRUE	reported	textfile	2	1	TRUE
rs1579557	C	T	C	T	-0.0157892909899386	0.00042967	NA	0.704235	FALSE	FALSE	FALSE	ukb-b-10215	461089	0.00162934	0.79	Hand grip strength (right) || id:ukb-b-10215	TRUE	461902	0.0023974562858172	4.52285818964175e-11	MetS	Metabolic syndrome	TRUE	reported	textfile	2	1	TRUE
rs1580099	C	A	C	A	0.0135206671411623	-0.00292861	NA	0.434321	FALSE	FALSE	FALSE	ukb-b-10215	461089	0.00149936	0.051	Hand grip strength (right) || id:ukb-b-10215	TRUE	461902	0.00230328674072575	4.35368555087561e-09	MetS	Metabolic syndrome	TRUE	reported	textfile	2	1	TRUE
rs17115145	C	T	C	T	-0.0122687958691582	0.00369639	NA	0.598694	FALSE	FALSE	FALSE	ukb-b-10215	461089	0.00152317	0.015	Hand grip strength (right) || id:ukb-b-10215	TRUE	461902	0.00215706776765669	1.28747251803781e-08	MetS	Metabolic syndrome	TRUE	reported	textfile	2	1	TRUE
rs17207196	C	T	C	T	0.0177206569591299	-9.86568e-05	NA	0.580891	FALSE	FALSE	FALSE	ukb-b-10215	461089	0.00150594	0.95	Hand grip strength (right) || id:ukb-b-10215	TRUE	461902	0.0021645351002234	2.68221221732227e-16	MetS	Metabolic syndrome	TRUE	reported	textfile	2	1	TRUE
rs1730858	T	C	T	C	0.014747889188269	0.00398192	NA	0.348467	FALSE	FALSE	FALSE	ukb-b-10215	461089	0.00157506	0.0109999	Hand grip strength (right) || id:ukb-b-10215	TRUE	461902	0.00228283764267344	1.04473484625595e-10	MetS	Metabolic syndrome	TRUE	reported	textfile	2	1	TRUE
rs17513613	T	C	T	C	-0.0174503992564115	-0.00611842	NA	0.671591	FALSE	FALSE	FALSE	ukb-b-10215	461089	0.00158935	0.00012	Hand grip strength (right) || id:ukb-b-10215	TRUE	461902	0.00237330724629155	1.94130472596968e-13	MetS	Metabolic syndrome	TRUE	reported	textfile	2	1	TRUE
rs17639546	G	A	G	A	0.0176500579458323	0.00642735	NA	0.851517	FALSE	FALSE	FALSE	ukb-b-10215	461089	0.00209129	0.0021	Hand grip strength (right) || id:ukb-b-10215	TRUE	461902	0.0029918212861025	3.64746408768782e-09	MetS	Metabolic syndrome	TRUE	reported	textfile	2	1	TRUE
rs17694506	C	T	C	T	0.0144015671766298	0.000668485	NA	0.389192	FALSE	FALSE	FALSE	ukb-b-10215	461089	0.00152879	0.66	Hand grip strength (right) || id:ukb-b-10215	TRUE	461902	0.00217183373921394	3.33277080903972e-11	MetS	Metabolic syndrome	TRUE	reported	textfile	2	1	TRUE
rs17724992	A	G	A	G	0.014208852879419	-0.00611226	NA	0.732196	FALSE	FALSE	FALSE	ukb-b-10215	461089	0.00168358	0.000280001	Hand grip strength (right) || id:ukb-b-10215	TRUE	461902	0.00246439882374204	8.13453209817374e-09	MetS	Metabolic syndrome	TRUE	reported	textfile	2	1	TRUE
rs17806379	C	T	C	T	0.0203429697785597	0.000561428	NA	0.817168	FALSE	FALSE	FALSE	ukb-b-10215	461089	0.00192744	0.77	Hand grip strength (right) || id:ukb-b-10215	TRUE	461902	0.00279883814638159	3.63871696760429e-13	MetS	Metabolic syndrome	TRUE	reported	textfile	2	1	TRUE
rs1886558	A	G	A	G	0.0121424350815965	-0.000536792	NA	0.391993	FALSE	FALSE	FALSE	ukb-b-10215	461089	0.00153767	0.73	Hand grip strength (right) || id:ukb-b-10215	TRUE	461902	0.00221388754406847	4.14249915705556e-08	MetS	Metabolic syndrome	TRUE	reported	textfile	2	1	TRUE
rs1914888	A	G	A	G	0.0129114904544835	-0.00098203	NA	0.508643	FALSE	FALSE	FALSE	ukb-b-10215	461089	0.00149105	0.51	Hand grip strength (right) || id:ukb-b-10215	TRUE	461902	0.00212949642943493	1.33467743003933e-09	MetS	Metabolic syndrome	TRUE	reported	textfile	2	1	TRUE
rs1945941	G	A	G	A	0.0120290605813089	0.0027616	NA	0.437174	FALSE	FALSE	FALSE	ukb-b-10215	461089	0.00150467	0.0659994	Hand grip strength (right) || id:ukb-b-10215	TRUE	461902	0.00218397504801125	3.63192073225151e-08	MetS	Metabolic syndrome	TRUE	reported	textfile	2	1	TRUE
rs2015407	A	G	A	G	0.0139316394031997	-0.00320988	NA	0.349969	FALSE	FALSE	FALSE	ukb-b-10215	461089	0.00155644	0.0389996	Hand grip strength (right) || id:ukb-b-10215	TRUE	461902	0.00223634870035835	4.67518774392377e-10	MetS	Metabolic syndrome	TRUE	reported	textfile	2	1	TRUE
rs2060604	T	C	T	C	0.0150050717425189	0.000751208	NA	0.590904	FALSE	FALSE	FALSE	ukb-b-10215	461089	0.00151125	0.62	Hand grip strength (right) || id:ukb-b-10215	TRUE	461902	0.00214747508793999	2.80208901420578e-12	MetS	Metabolic syndrome	TRUE	reported	textfile	2	1	TRUE
rs2066295	A	G	A	G	0.0226925325165289	0.00632428	NA	0.772166	FALSE	FALSE	FALSE	ukb-b-10215	461089	0.00176831	0.000350002	Hand grip strength (right) || id:ukb-b-10215	TRUE	461902	0.00262713353717714	5.73290301720777e-18	MetS	Metabolic syndrome	TRUE	reported	textfile	2	1	TRUE
rs2075226	A	G	A	G	-0.0128618003506711	0.000326853	NA	0.630336	FALSE	FALSE	FALSE	ukb-b-10215	461089	0.00154003	0.83	Hand grip strength (right) || id:ukb-b-10215	TRUE	461902	0.00230731384341996	2.48440048971167e-08	MetS	Metabolic syndrome	TRUE	reported	textfile	2	1	TRUE
rs2178270	T	C	T	C	0.0154253513280327	0.00105905	NA	0.816669	FALSE	FALSE	FALSE	ukb-b-10215	461089	0.00192358	0.58	Hand grip strength (right) || id:ukb-b-10215	TRUE	461902	0.00269456948779545	1.03673455483651e-08	MetS	Metabolic syndrome	TRUE	reported	textfile	2	1	TRUE
rs2275543	T	C	T	C	-0.0191215590563441	0.00421952	NA	0.898248	FALSE	FALSE	FALSE	ukb-b-10215	461089	0.0024636	0.0870001	Hand grip strength (right) || id:ukb-b-10215	TRUE	461902	0.00329607102901225	6.57953441067627e-09	MetS	Metabolic syndrome	TRUE	reported	textfile	2	1	TRUE
rs2298969	A	G	A	G	0.011535950156906	0.00147849	NA	0.51846	FALSE	FALSE	FALSE	ukb-b-10215	461089	0.00148914	0.32	Hand grip strength (right) || id:ukb-b-10215	TRUE	461902	0.00207690540750946	2.78577094400996e-08	MetS	Metabolic syndrome	TRUE	reported	textfile	2	1	TRUE
rs2361988	T	C	T	C	0.0142527344215338	-0.00032221	NA	0.741887	FALSE	FALSE	FALSE	ukb-b-10215	461089	0.00170257	0.85	Hand grip strength (right) || id:ukb-b-10215	TRUE	461902	0.0024476372685961	5.77804006470873e-09	MetS	Metabolic syndrome	TRUE	reported	textfile	2	1	TRUE
rs2526754	G	A	G	A	0.0217507887930605	0.00463022	NA	0.522231	FALSE	FALSE	FALSE	ukb-b-10215	461089	0.00148606	0.00179999	Hand grip strength (right) || id:ukb-b-10215	TRUE	461902	0.00225866820454706	5.97773694449643e-22	MetS	Metabolic syndrome	TRUE	reported	textfile	2	1	TRUE
rs2531995	C	T	C	T	-0.0188369342431676	-0.00346136	NA	0.381406	FALSE	FALSE	FALSE	ukb-b-10215	461089	0.00153137	0.0239999	Hand grip strength (right) || id:ukb-b-10215	TRUE	461902	0.00222805372593376	2.80443216796036e-17	MetS	Metabolic syndrome	TRUE	reported	textfile	2	1	TRUE
rs2596933	G	A	G	A	0.013625861725573	0.000181275	NA	0.276436	FALSE	FALSE	FALSE	ukb-b-10215	461089	0.00167496	0.91	Hand grip strength (right) || id:ukb-b-10215	TRUE	461902	0.00239396750571909	1.25744743412909e-08	MetS	Metabolic syndrome	TRUE	reported	textfile	2	1	TRUE
rs261336	G	A	G	A	-0.0196259562781282	-0.00161871	NA	0.161643	FALSE	FALSE	FALSE	ukb-b-10215	461089	0.00201958	0.42	Hand grip strength (right) || id:ukb-b-10215	TRUE	461902	0.00256682500398999	2.07319946527653e-14	MetS	Metabolic syndrome	TRUE	reported	textfile	2	1	TRUE
rs2787693	C	A	C	A	0.0165671688974806	0.00288404	NA	0.319442	FALSE	FALSE	FALSE	ukb-b-10215	461089	0.00159063	0.0700003	Hand grip strength (right) || id:ukb-b-10215	TRUE	461902	0.00246895336929315	1.943589186027e-11	MetS	Metabolic syndrome	TRUE	reported	textfile	2	1	TRUE
rs2814944	G	A	G	A	-0.0339903179446919	-0.00824505	NA	0.852439	FALSE	FALSE	FALSE	ukb-b-10215	461089	0.0020907	8e-05	Hand grip strength (right) || id:ukb-b-10215	TRUE	461902	0.00317703318446609	1.03148444915899e-26	MetS	Metabolic syndrome	TRUE	reported	textfile	2	1	TRUE
rs2836753	T	C	T	C	-0.0132532555513243	-0.00165259	NA	0.362635	FALSE	FALSE	FALSE	ukb-b-10215	461089	0.00154647	0.29	Hand grip strength (right) || id:ukb-b-10215	TRUE	461902	0.00215164066446222	7.29268376871915e-10	MetS	Metabolic syndrome	TRUE	reported	textfile	2	1	TRUE
rs2861688	T	C	T	C	0.0155294830055727	0.00105768	NA	0.723946	FALSE	FALSE	FALSE	ukb-b-10215	461089	0.00165969	0.52	Hand grip strength (right) || id:ukb-b-10215	TRUE	461902	0.00239530255965203	8.97333585538675e-11	MetS	Metabolic syndrome	TRUE	reported	textfile	2	1	TRUE
rs2968856	T	C	T	C	0.0159506044651619	0.00472083	NA	0.750908	FALSE	FALSE	FALSE	ukb-b-10215	461089	0.00172171	0.0061	Hand grip strength (right) || id:ukb-b-10215	TRUE	461902	0.00237306144298305	1.79825793312316e-11	MetS	Metabolic syndrome	TRUE	reported	textfile	2	1	TRUE
rs320	T	G	T	G	0.0307207556258109	-0.00257067	NA	0.728479	FALSE	FALSE	FALSE	ukb-b-10215	461089	0.00167156	0.12	Hand grip strength (right) || id:ukb-b-10215	TRUE	461902	0.00222496157651016	2.30240194450312e-43	MetS	Metabolic syndrome	TRUE	reported	textfile	2	1	TRUE
rs3211995	G	A	G	A	0.021136485918318	0.0134926	NA	0.839728	FALSE	FALSE	FALSE	ukb-b-10215	461089	0.0020366	3.50026e-11	Hand grip strength (right) || id:ukb-b-10215	TRUE	461902	0.00285110057999026	1.23057297888584e-13	MetS	Metabolic syndrome	TRUE	reported	textfile	2	1	TRUE
rs323781	A	C	A	C	-0.0319295447535089	-0.00899367	NA	0.972515	FALSE	FALSE	FALSE	ukb-b-10215	461089	0.00460042	0.051	Hand grip strength (right) || id:ukb-b-10215	TRUE	461902	0.00580665062196152	3.8240906778051e-08	MetS	Metabolic syndrome	TRUE	reported	textfile	2	1	TRUE
rs349088	C	A	C	A	0.0126056464179001	0.000252768	NA	0.499207	FALSE	FALSE	FALSE	ukb-b-10215	461089	0.0014924	0.87	Hand grip strength (right) || id:ukb-b-10215	TRUE	461902	0.00212952977408114	3.23018733093001e-09	MetS	Metabolic syndrome	TRUE	reported	textfile	2	1	TRUE
rs350832	G	A	G	A	-0.0144422740145417	0.00277252	NA	0.229372	FALSE	FALSE	FALSE	ukb-b-10215	461089	0.00177872	0.12	Hand grip strength (right) || id:ukb-b-10215	TRUE	461902	0.00256853953223876	1.87933514081397e-08	MetS	Metabolic syndrome	TRUE	reported	textfile	2	1	TRUE
rs3749262	G	A	G	A	-0.0187613851174331	-0.0021465	NA	0.722861	FALSE	FALSE	FALSE	ukb-b-10215	461089	0.00166181	0.2	Hand grip strength (right) || id:ukb-b-10215	TRUE	461902	0.00242854809658325	1.11546035095195e-14	MetS	Metabolic syndrome	TRUE	reported	textfile	2	1	TRUE
rs3808436	A	G	A	G	0.0155820918574949	0.00226179	NA	0.446789	FALSE	FALSE	FALSE	ukb-b-10215	461089	0.00149791	0.13	Hand grip strength (right) || id:ukb-b-10215	TRUE	461902	0.00211132698761659	1.58008962214524e-13	MetS	Metabolic syndrome	TRUE	reported	textfile	2	1	TRUE
rs3810291	G	A	G	A	-0.0191739319421305	0.00342406	NA	0.325033	FALSE	FALSE	FALSE	ukb-b-10215	461089	0.00158628	0.0309999	Hand grip strength (right) || id:ukb-b-10215	TRUE	461902	0.00226722196081702	2.74306766434368e-17	MetS	Metabolic syndrome	TRUE	reported	textfile	2	1	TRUE
rs3814424	C	T	C	T	-0.024553228287811	-0.00116342	NA	0.842323	FALSE	FALSE	FALSE	ukb-b-10215	461089	0.00204109	0.57	Hand grip strength (right) || id:ukb-b-10215	TRUE	461902	0.00299687168037411	2.54894108051194e-16	MetS	Metabolic syndrome	TRUE	reported	textfile	2	1	TRUE
rs3814883	C	T	C	T	-0.0260472419356213	-0.00568437	NA	0.51759	FALSE	FALSE	FALSE	ukb-b-10215	461089	0.00149245	0.000140001	Hand grip strength (right) || id:ukb-b-10215	TRUE	461902	0.00225489296912238	7.26008967109237e-31	MetS	Metabolic syndrome	TRUE	reported	textfile	2	1	TRUE
rs3826408	C	T	C	T	-0.0123596612654568	0.00565609	NA	0.543224	FALSE	FALSE	FALSE	ukb-b-10215	461089	0.00149122	0.00015	Hand grip strength (right) || id:ukb-b-10215	TRUE	461902	0.00212659255872084	6.17472656497931e-09	MetS	Metabolic syndrome	TRUE	reported	textfile	2	1	TRUE
rs3902840	G	A	G	A	-0.0206311024850782	0.00631706	NA	0.912222	FALSE	FALSE	FALSE	ukb-b-10215	461089	0.00262967	0.016	Hand grip strength (right) || id:ukb-b-10215	TRUE	461902	0.00365935376318572	1.72127703006731e-08	MetS	Metabolic syndrome	TRUE	reported	textfile	2	1	TRUE
rs397092	A	G	A	G	-0.0129740933131488	-0.00604945	NA	0.463349	FALSE	FALSE	FALSE	ukb-b-10215	461089	0.00149581	5.19996e-05	Hand grip strength (right) || id:ukb-b-10215	TRUE	461902	0.00212730387026394	1.06838626582218e-09	MetS	Metabolic syndrome	TRUE	reported	textfile	2	1	TRUE
rs40067	G	A	G	A	0.0181320334636124	-0.00843453	NA	0.829839	FALSE	FALSE	FALSE	ukb-b-10215	461089	0.00198369	2.1e-05	Hand grip strength (right) || id:ukb-b-10215	TRUE	461902	0.00274633469371501	4.04918829777959e-11	MetS	Metabolic syndrome	TRUE	reported	textfile	2	1	TRUE
rs41741	G	T	G	T	0.0121787143570721	-0.00317539	NA	0.326725	FALSE	FALSE	FALSE	ukb-b-10215	461089	0.00158685	0.0449997	Hand grip strength (right) || id:ukb-b-10215	TRUE	461902	0.00221440450222693	3.80288035425213e-08	MetS	Metabolic syndrome	TRUE	reported	textfile	2	1	TRUE
rs4283409	A	G	A	G	-0.0124719223035296	0.0022701	NA	0.382399	FALSE	FALSE	FALSE	ukb-b-10215	461089	0.00152918	0.14	Hand grip strength (right) || id:ukb-b-10215	TRUE	461902	0.00215916775667873	7.63776465186422e-09	MetS	Metabolic syndrome	TRUE	reported	textfile	2	1	TRUE
rs429343	A	G	A	G	0.0121097783079127	-0.00330199	NA	0.4234	FALSE	FALSE	FALSE	ukb-b-10215	461089	0.00150565	0.0280001	Hand grip strength (right) || id:ukb-b-10215	TRUE	461902	0.00212766043812568	1.25859208179319e-08	MetS	Metabolic syndrome	TRUE	reported	textfile	2	1	TRUE
rs4377779	T	C	T	C	0.0130792298331949	-0.00151211	NA	0.653133	FALSE	FALSE	FALSE	ukb-b-10215	461089	0.00156205	0.33	Hand grip strength (right) || id:ukb-b-10215	TRUE	461902	0.00224025253568732	5.27412999873785e-09	MetS	Metabolic syndrome	TRUE	reported	textfile	2	1	TRUE
rs442177	G	T	G	T	-0.0111202005888601	0.00121527	NA	0.40554	FALSE	FALSE	FALSE	ukb-b-10215	461089	0.00151217	0.42	Hand grip strength (right) || id:ukb-b-10215	TRUE	461902	0.00202339154274082	3.88893719103536e-08	MetS	Metabolic syndrome	TRUE	reported	textfile	2	1	TRUE
rs4482463	C	A	C	A	0.0285971992771569	0.00509151	NA	0.076991	FALSE	FALSE	FALSE	ukb-b-10215	461089	0.00279484	0.0680002	Hand grip strength (right) || id:ukb-b-10215	TRUE	461902	0.00413685445343842	4.75218709540786e-12	MetS	Metabolic syndrome	TRUE	reported	textfile	2	1	TRUE
rs4660208	A	G	A	G	-0.0227719947909002	-0.00144729	NA	0.790376	FALSE	FALSE	FALSE	ukb-b-10215	461089	0.00182556	0.43	Hand grip strength (right) || id:ukb-b-10215	TRUE	461902	0.0026122202091351	2.84445348766892e-18	MetS	Metabolic syndrome	TRUE	reported	textfile	2	1	TRUE
rs4671328	T	G	T	G	0.0182456138108204	0.00431685	NA	0.448675	FALSE	FALSE	FALSE	ukb-b-10215	461089	0.00150554	0.00409996	Hand grip strength (right) || id:ukb-b-10215	TRUE	461902	0.0021941396329426	9.1280012508775e-17	MetS	Metabolic syndrome	TRUE	reported	textfile	2	1	TRUE
rs4693325	A	C	A	C	-0.0158517136507865	-0.000577212	NA	0.192186	FALSE	FALSE	FALSE	ukb-b-10215	461089	0.00190047	0.760001	Hand grip strength (right) || id:ukb-b-10215	TRUE	461902	0.00263315164129113	1.74359473487786e-09	MetS	Metabolic syndrome	TRUE	reported	textfile	2	1	TRUE
rs4740619	T	C	T	C	0.0137938552403875	0.000736841	NA	0.550724	FALSE	FALSE	FALSE	ukb-b-10215	461089	0.00149486	0.62	Hand grip strength (right) || id:ukb-b-10215	TRUE	461902	0.00211055368051075	6.33308460297761e-11	MetS	Metabolic syndrome	TRUE	reported	textfile	2	1	TRUE
rs4757144	G	A	G	A	-0.0116738730853943	-0.00469503	NA	0.409815	FALSE	FALSE	FALSE	ukb-b-10215	461089	0.00151202	0.00189998	Hand grip strength (right) || id:ukb-b-10215	TRUE	461902	0.00213087198825283	4.2907070447552e-08	MetS	Metabolic syndrome	TRUE	reported	textfile	2	1	TRUE
rs4790292	C	A	C	A	0.0195983490797892	0.00378423	NA	0.846303	FALSE	FALSE	FALSE	ukb-b-10215	461089	0.00206982	0.0680002	Hand grip strength (right) || id:ukb-b-10215	TRUE	461902	0.00310215531460725	2.65560905843516e-10	MetS	Metabolic syndrome	TRUE	reported	textfile	2	1	TRUE
rs4805758	G	A	G	A	0.0203307714406713	0.00201749	NA	0.828298	FALSE	FALSE	FALSE	ukb-b-10215	461089	0.00197255	0.31	Hand grip strength (right) || id:ukb-b-10215	TRUE	461902	0.00281939656320773	5.55275788805955e-13	MetS	Metabolic syndrome	TRUE	reported	textfile	2	1	TRUE
rs4889782	C	T	C	T	0.0129841741796236	0.000409902	NA	0.390801	FALSE	FALSE	FALSE	ukb-b-10215	461089	0.00153124	0.79	Hand grip strength (right) || id:ukb-b-10215	TRUE	461902	0.00215238291341961	1.61477516255348e-09	MetS	Metabolic syndrome	TRUE	reported	textfile	2	1	TRUE
rs4890439	G	A	G	A	0.0120766166323362	0.00151325	NA	0.625763	FALSE	FALSE	FALSE	ukb-b-10215	461089	0.00153825	0.33	Hand grip strength (right) || id:ukb-b-10215	TRUE	461902	0.00220934904379846	4.59934726209351e-08	MetS	Metabolic syndrome	TRUE	reported	textfile	2	1	TRUE
rs4929923	T	C	T	C	-0.0145256237347266	0.00153103	NA	0.354814	FALSE	FALSE	FALSE	ukb-b-10215	461089	0.00155217	0.32	Hand grip strength (right) || id:ukb-b-10215	TRUE	461902	0.00220278149115261	4.27500047734423e-11	MetS	Metabolic syndrome	TRUE	reported	textfile	2	1	TRUE
rs4947406	T	G	T	G	0.0162488495567723	0.00184287	NA	0.328575	FALSE	FALSE	FALSE	ukb-b-10215	461089	0.00159068	0.25	Hand grip strength (right) || id:ukb-b-10215	TRUE	461902	0.00238385114140008	9.34682938645998e-12	MetS	Metabolic syndrome	TRUE	reported	textfile	2	1	TRUE
rs4971632	T	C	T	C	0.0171491609964636	0.00305206	NA	0.162582	FALSE	FALSE	FALSE	ukb-b-10215	461089	0.00201293	0.13	Hand grip strength (right) || id:ukb-b-10215	TRUE	461902	0.00282426364307049	1.26262268710483e-09	MetS	Metabolic syndrome	TRUE	reported	textfile	2	1	TRUE
rs502153	C	T	C	T	-0.012433195035013	0.00342843	NA	0.446559	FALSE	FALSE	FALSE	ukb-b-10215	461089	0.00149572	0.0219999	Hand grip strength (right) || id:ukb-b-10215	TRUE	461902	0.00214427759998556	6.6984903525765e-09	MetS	Metabolic syndrome	TRUE	reported	textfile	2	1	TRUE
rs6115015	G	A	G	A	-0.0130125796272901	-0.00373686	NA	0.364604	FALSE	FALSE	FALSE	ukb-b-10215	461089	0.00154872	0.016	Hand grip strength (right) || id:ukb-b-10215	TRUE	461902	0.00224019834193167	6.29699399590349e-09	MetS	Metabolic syndrome	TRUE	reported	textfile	2	1	TRUE
rs6142206	G	A	G	A	-0.011515434311878	-0.0110719	NA	0.579265	FALSE	FALSE	FALSE	ukb-b-10215	461089	0.00150679	1.99986e-13	Hand grip strength (right) || id:ukb-b-10215	TRUE	461902	0.00208969405114196	3.57645363719788e-08	MetS	Metabolic syndrome	TRUE	reported	textfile	2	1	TRUE
rs6463489	T	C	T	C	0.0236127966193408	-0.00550087	NA	0.111022	FALSE	FALSE	FALSE	ukb-b-10215	461089	0.00236842	0.02	Hand grip strength (right) || id:ukb-b-10215	TRUE	461902	0.00412381893259105	1.02854221367962e-08	MetS	Metabolic syndrome	TRUE	reported	textfile	2	1	TRUE
rs6484478	A	G	A	G	-0.0158577092451084	-0.00363558	NA	0.22599	FALSE	FALSE	FALSE	ukb-b-10215	461089	0.00177509	0.0409996	Hand grip strength (right) || id:ukb-b-10215	TRUE	461902	0.00256158829060196	5.99444218854331e-10	MetS	Metabolic syndrome	TRUE	reported	textfile	2	1	TRUE
rs6499240	A	G	A	G	-0.0201629576700064	0.00781903	NA	0.408236	FALSE	FALSE	FALSE	ukb-b-10215	461089	0.00151644	2.5e-07	Hand grip strength (right) || id:ukb-b-10215	TRUE	461902	0.0022943507357191	1.52125905367019e-18	MetS	Metabolic syndrome	TRUE	reported	textfile	2	1	TRUE
rs6545714	G	A	G	A	0.0190269945932722	0.00238301	NA	0.398496	FALSE	FALSE	FALSE	ukb-b-10215	461089	0.00151957	0.12	Hand grip strength (right) || id:ukb-b-10215	TRUE	461902	0.00218548502152782	3.14581158701915e-18	MetS	Metabolic syndrome	TRUE	reported	textfile	2	1	TRUE
rs6575340	G	A	G	A	-0.0136069861093104	0.0032432	NA	0.364	FALSE	FALSE	FALSE	ukb-b-10215	461089	0.00154896	0.0359998	Hand grip strength (right) || id:ukb-b-10215	TRUE	461902	0.0022199201726002	8.81593162724724e-10	MetS	Metabolic syndrome	TRUE	reported	textfile	2	1	TRUE
rs6577584	T	G	T	G	-0.0139474112874705	-0.000528448	NA	0.658696	FALSE	FALSE	FALSE	ukb-b-10215	461089	0.00156868	0.74	Hand grip strength (right) || id:ukb-b-10215	TRUE	461902	0.00218241236742658	1.64995215925242e-10	MetS	Metabolic syndrome	TRUE	reported	textfile	2	1	TRUE
rs6602151	T	C	T	C	-0.0145813668340592	-7.12271e-05	NA	0.307011	FALSE	FALSE	FALSE	ukb-b-10215	461089	0.00163463	0.97	Hand grip strength (right) || id:ukb-b-10215	TRUE	461902	0.00235440893046108	5.89482566394892e-10	MetS	Metabolic syndrome	TRUE	reported	textfile	2	1	TRUE
rs6603004	A	G	A	G	-0.0126564834718611	-0.00210631	NA	0.477009	FALSE	FALSE	FALSE	ukb-b-10215	461089	0.00148845	0.16	Hand grip strength (right) || id:ukb-b-10215	TRUE	461902	0.00210465289507769	1.81478337848666e-09	MetS	Metabolic syndrome	TRUE	reported	textfile	2	1	TRUE
rs6673977	A	G	A	G	-0.0124986270287663	0.00450259	NA	0.621442	FALSE	FALSE	FALSE	ukb-b-10215	461089	0.00153711	0.00340001	Hand grip strength (right) || id:ukb-b-10215	TRUE	461902	0.00221321641019841	1.63017252447587e-08	MetS	Metabolic syndrome	TRUE	reported	textfile	2	1	TRUE
rs6711375	G	A	G	A	-0.0137645592487622	0.000172722	NA	0.322334	FALSE	FALSE	FALSE	ukb-b-10215	461089	0.00159537	0.91	Hand grip strength (right) || id:ukb-b-10215	TRUE	461902	0.00225937065266216	1.11362842984916e-09	MetS	Metabolic syndrome	TRUE	reported	textfile	2	1	TRUE
rs6754311	T	C	T	C	0.0133990704395581	-0.0085199	NA	0.735364	FALSE	FALSE	FALSE	ukb-b-10215	461089	0.00167673	3.69999e-07	Hand grip strength (right) || id:ukb-b-10215	TRUE	461902	0.00214180122327641	3.95021671869439e-10	MetS	Metabolic syndrome	TRUE	reported	textfile	2	1	TRUE
rs676387	C	A	C	A	-0.013078079005401	-0.00141559	NA	0.714875	FALSE	FALSE	FALSE	ukb-b-10215	461089	0.00164631	0.39	Hand grip strength (right) || id:ukb-b-10215	TRUE	461902	0.00236992450331295	3.42192348522783e-08	MetS	Metabolic syndrome	TRUE	reported	textfile	2	1	TRUE
rs687672	T	C	T	C	0.0213915452192043	4.97303e-08	NA	0.199316	FALSE	FALSE	FALSE	ukb-b-10215	461089	0.00185995	1	Hand grip strength (right) || id:ukb-b-10215	TRUE	461902	0.00284843277159965	5.91566882550649e-14	MetS	Metabolic syndrome	TRUE	reported	textfile	2	1	TRUE
rs703965	C	T	C	T	-0.0122085941781774	0.000527776	NA	0.547264	FALSE	FALSE	FALSE	ukb-b-10215	461089	0.00149202	0.719999	Hand grip strength (right) || id:ukb-b-10215	TRUE	461902	0.00211838084048812	8.25473546917937e-09	MetS	Metabolic syndrome	TRUE	reported	textfile	2	1	TRUE
rs7075195	A	G	A	G	0.0165050521096478	0.00429644	NA	0.582356	FALSE	FALSE	FALSE	ukb-b-10215	461089	0.00150857	0.00439997	Hand grip strength (right) || id:ukb-b-10215	TRUE	461902	0.00203663563404896	5.31474159975326e-16	MetS	Metabolic syndrome	TRUE	reported	textfile	2	1	TRUE
rs7084454	G	A	G	A	-0.0162968856570059	0.00702629	NA	0.676728	FALSE	FALSE	FALSE	ukb-b-10215	461089	0.00159068	1e-05	Hand grip strength (right) || id:ukb-b-10215	TRUE	461902	0.00228108150093637	9.04108970597282e-13	MetS	Metabolic syndrome	TRUE	reported	textfile	2	1	TRUE
rs7132908	G	A	G	A	-0.0185431328661807	-0.00265573	NA	0.615565	FALSE	FALSE	FALSE	ukb-b-10215	461089	0.00152864	0.0819993	Hand grip strength (right) || id:ukb-b-10215	TRUE	461902	0.00239214736679128	9.0693053982461e-15	MetS	Metabolic syndrome	TRUE	reported	textfile	2	1	TRUE
rs7144011	G	T	G	T	-0.0228031027344774	-0.00686489	NA	0.779022	FALSE	FALSE	FALSE	ukb-b-10215	461089	0.00179363	0.000129999	Hand grip strength (right) || id:ukb-b-10215	TRUE	461902	0.00267899336805138	1.71227876037024e-17	MetS	Metabolic syndrome	TRUE	reported	textfile	2	1	TRUE
rs7198357	C	T	C	T	0.0171587683081871	-0.00201906	NA	0.837584	FALSE	FALSE	FALSE	ukb-b-10215	461089	0.00201479	0.32	Hand grip strength (right) || id:ukb-b-10215	TRUE	461902	0.00259943925146217	4.08531564738316e-11	MetS	Metabolic syndrome	TRUE	reported	textfile	2	1	TRUE
rs7212293	A	G	A	G	-0.0220869133171744	0.00929827	NA	0.80373	FALSE	FALSE	FALSE	ukb-b-10215	461089	0.00187288	6.90001e-07	Hand grip strength (right) || id:ukb-b-10215	TRUE	461902	0.00262579864463959	4.04789639723749e-17	MetS	Metabolic syndrome	TRUE	reported	textfile	2	1	TRUE
rs741959	A	G	A	G	0.0141858357217332	0.00271314	NA	0.417326	FALSE	FALSE	FALSE	ukb-b-10215	461089	0.00150608	0.0719996	Hand grip strength (right) || id:ukb-b-10215	TRUE	461902	0.0021693866809066	6.18902725120356e-11	MetS	Metabolic syndrome	TRUE	reported	textfile	2	1	TRUE
rs7488867	C	T	C	T	0.0151580948563474	0.00287295	NA	0.744831	FALSE	FALSE	FALSE	ukb-b-10215	461089	0.00170727	0.0920005	Hand grip strength (right) || id:ukb-b-10215	TRUE	461902	0.00251080848386941	1.5687251115769e-09	MetS	Metabolic syndrome	TRUE	reported	textfile	2	1	TRUE
rs7581217	T	C	T	C	0.012684508187248	-0.00133683	NA	0.353538	FALSE	FALSE	FALSE	ukb-b-10215	461089	0.0015512	0.39	Hand grip strength (right) || id:ukb-b-10215	TRUE	461902	0.00217997512407561	5.93254702424725e-09	MetS	Metabolic syndrome	TRUE	reported	textfile	2	1	TRUE
rs7642876	A	G	A	G	0.0122237879578972	-0.000421956	NA	0.406209	FALSE	FALSE	FALSE	ukb-b-10215	461089	0.00151207	0.780001	Hand grip strength (right) || id:ukb-b-10215	TRUE	461902	0.00215199796049132	1.34533990231226e-08	MetS	Metabolic syndrome	TRUE	reported	textfile	2	1	TRUE
rs7668263	T	C	T	C	-0.0118439303235856	0.000480745	NA	0.631467	FALSE	FALSE	FALSE	ukb-b-10215	461089	0.00154453	0.760001	Hand grip strength (right) || id:ukb-b-10215	TRUE	461902	0.00216064850477535	4.21364612696505e-08	MetS	Metabolic syndrome	TRUE	reported	textfile	2	1	TRUE
rs7928842	T	C	T	C	-0.0199655485651413	0.00874376	NA	0.59112	FALSE	FALSE	FALSE	ukb-b-10215	461089	0.00150806	6.69993e-09	Hand grip strength (right) || id:ukb-b-10215	TRUE	461902	0.0021590831960727	2.30375998936697e-20	MetS	Metabolic syndrome	TRUE	reported	textfile	2	1	TRUE
rs7982447	T	C	T	C	-0.019127248941274	-0.00312037	NA	0.793544	FALSE	FALSE	FALSE	ukb-b-10215	461089	0.00184479	0.0909997	Hand grip strength (right) || id:ukb-b-10215	TRUE	461902	0.00266230784310021	6.74724537189413e-13	MetS	Metabolic syndrome	TRUE	reported	textfile	2	1	TRUE
rs8015400	C	A	C	A	-0.0177395856239478	-0.00391438	NA	0.322837	FALSE	FALSE	FALSE	ukb-b-10215	461089	0.00159062	0.0140001	Hand grip strength (right) || id:ukb-b-10215	TRUE	461902	0.00228441429599896	8.13332012066391e-15	MetS	Metabolic syndrome	TRUE	reported	textfile	2	1	TRUE
rs8055138	C	T	C	T	-0.0302980321920991	0.00838804	NA	0.601408	FALSE	FALSE	FALSE	ukb-b-10215	461089	0.0015177	3.29997e-08	Hand grip strength (right) || id:ukb-b-10215	TRUE	461902	0.00243806990220229	1.86371474695148e-35	MetS	Metabolic syndrome	TRUE	reported	textfile	2	1	TRUE
rs8078079	T	C	T	C	0.0146039852412029	0.00128378	NA	0.594719	FALSE	FALSE	FALSE	ukb-b-10215	461089	0.00152422	0.4	Hand grip strength (right) || id:ukb-b-10215	TRUE	461902	0.00219548550959323	2.89480925518868e-11	MetS	Metabolic syndrome	TRUE	reported	textfile	2	1	TRUE
rs808820	A	G	A	G	-0.0215065596792028	0.000198241	NA	0.885904	FALSE	FALSE	FALSE	ukb-b-10215	461089	0.00233842	0.93	Hand grip strength (right) || id:ukb-b-10215	TRUE	461902	0.0035040266418694	8.37405153318499e-10	MetS	Metabolic syndrome	TRUE	reported	textfile	2	1	TRUE
rs818524	T	C	T	C	-0.0128910767695757	-0.000525993	NA	0.305052	FALSE	FALSE	FALSE	ukb-b-10215	461089	0.00161574	0.74	Hand grip strength (right) || id:ukb-b-10215	TRUE	461902	0.00232236665060987	2.84306454176711e-08	MetS	Metabolic syndrome	TRUE	reported	textfile	2	1	TRUE
rs891387	T	C	T	C	0.0205946111817083	0.00300058	NA	0.504999	FALSE	FALSE	FALSE	ukb-b-10215	461089	0.00148763	0.0439997	Hand grip strength (right) || id:ukb-b-10215	TRUE	461902	0.00217834143618589	3.25307856314516e-21	MetS	Metabolic syndrome	TRUE	reported	textfile	2	1	TRUE
rs906673	C	T	C	T	0.0128915244314576	-0.000172647	NA	0.402968	FALSE	FALSE	FALSE	ukb-b-10215	461089	0.00151723	0.91	Hand grip strength (right) || id:ukb-b-10215	TRUE	461902	0.00218566995502014	3.67482364401958e-09	MetS	Metabolic syndrome	TRUE	reported	textfile	2	1	TRUE
rs909892	G	A	G	A	0.0167515065720231	-0.00147683	NA	0.86523	FALSE	FALSE	FALSE	ukb-b-10215	461089	0.00218695	0.5	Hand grip strength (right) || id:ukb-b-10215	TRUE	461902	0.00295262477206934	1.39967247317625e-08	MetS	Metabolic syndrome	TRUE	reported	textfile	2	1	TRUE
rs938875	A	G	A	G	-0.0191221801692441	-0.00217377	NA	0.39826	FALSE	FALSE	FALSE	ukb-b-10215	461089	0.00151642	0.15	Hand grip strength (right) || id:ukb-b-10215	TRUE	461902	0.00220125379726471	3.72302129003648e-18	MetS	Metabolic syndrome	TRUE	reported	textfile	2	1	TRUE
rs9556979	T	G	T	G	-0.0134810247290232	0.00226531	NA	0.677608	FALSE	FALSE	FALSE	ukb-b-10215	461089	0.00160728	0.16	Hand grip strength (right) || id:ukb-b-10215	TRUE	461902	0.0022990995522934	4.5290866056916e-09	MetS	Metabolic syndrome	TRUE	reported	textfile	2	1	TRUE
rs9630985	A	C	A	C	-0.0144849794937707	-0.000111123	NA	0.334068	FALSE	FALSE	FALSE	ukb-b-10215	461089	0.00157463	0.94	Hand grip strength (right) || id:ukb-b-10215	TRUE	461902	0.00223605620599654	9.29994156227614e-11	MetS	Metabolic syndrome	TRUE	reported	textfile	2	1	TRUE
rs9686661	C	T	C	T	-0.0226813205613596	-0.0041813	NA	0.799399	FALSE	FALSE	FALSE	ukb-b-10215	461089	0.00185274	0.0239999	Hand grip strength (right) || id:ukb-b-10215	TRUE	461902	0.00261858516699305	4.64902590888729e-18	MetS	Metabolic syndrome	TRUE	reported	textfile	2	1	TRUE
rs987237	A	G	A	G	-0.0304854101672188	0.00307573	NA	0.820441	FALSE	FALSE	FALSE	ukb-b-10215	461089	0.00193535	0.11	Hand grip strength (right) || id:ukb-b-10215	TRUE	461902	0.00290075821325855	7.81374627212359e-26	MetS	Metabolic syndrome	TRUE	reported	textfile	2	1	TRUE
rs998584	C	A	C	A	-0.0133733512853705	-0.00332252	NA	0.517224	FALSE	FALSE	FALSE	ukb-b-10215	461089	0.00148984	0.0259998	Hand grip strength (right) || id:ukb-b-10215	TRUE	461902	0.00206792287586142	9.99375793941375e-11	MetS	Metabolic syndrome	TRUE	reported	textfile	2	1	TRUE
rs10276674	C	T	C	T	0.039	0.00221093	0.836	0.180093	FALSE	FALSE	FALSE	ukb-b-10215	461089	0.00193364	0.25	Hand grip strength (right) || id:ukb-b-10215	TRUE	58074	0.0043	7.77141e-20	ebi-a-GCST005186	Fasting blood glucose || id:ebi-a-GCST005186	TRUE	reported	textfile	2	1	TRUE
rs10830963	G	C	G	C	0.079	-0.00404172	0.7	0.725013	FALSE	TRUE	FALSE	ukb-b-10215	461089	0.00166251	0.015	Hand grip strength (right) || id:ukb-b-10215	TRUE	58074	0.0037	2.19989e-100	ebi-a-GCST005186	Fasting blood glucose || id:ebi-a-GCST005186	TRUE	reported	textfile	2	1	TRUE
rs10974438	C	A	C	A	0.019	0.00698065	0.608	0.35134	FALSE	FALSE	FALSE	ukb-b-10215	461089	0.00155837	7.49998e-06	Hand grip strength (right) || id:ukb-b-10215	TRUE	58074	0.0033	5.22697e-09	ebi-a-GCST005186	Fasting blood glucose || id:ebi-a-GCST005186	TRUE	reported	textfile	2	1	TRUE
rs11039138	A	G	A	G	-0.021	0.00358634	0.386	0.376844	FALSE	FALSE	FALSE	ukb-b-10215	461089	0.00154091	0.02	Hand grip strength (right) || id:ukb-b-10215	TRUE	58074	0.0032	1.74e-10	ebi-a-GCST005186	Fasting blood glucose || id:ebi-a-GCST005186	TRUE	reported	textfile	2	1	TRUE
rs11195502	T	C	T	C	-0.035	-0.00456503	0.075	0.090848	FALSE	FALSE	FALSE	ukb-b-10215	461089	0.0025895	0.0779992	Hand grip strength (right) || id:ukb-b-10215	TRUE	58074	0.0054	1.035e-10	ebi-a-GCST005186	Fasting blood glucose || id:ebi-a-GCST005186	TRUE	reported	textfile	2	1	TRUE
rs11558471	G	A	G	A	-0.029	-0.00101837	0.748	0.317162	FALSE	FALSE	FALSE	ukb-b-10215	461089	0.00159876	0.52	Hand grip strength (right) || id:ukb-b-10215	TRUE	58074	0.0034	7.0648e-18	ebi-a-GCST005186	Fasting blood glucose || id:ebi-a-GCST005186	TRUE	reported	textfile	2	1	TRUE
rs11603334	A	G	A	G	-0.023	0.00419964	0.129	0.153759	FALSE	FALSE	FALSE	ukb-b-10215	461089	0.00205759	0.0409996	Hand grip strength (right) || id:ukb-b-10215	TRUE	58074	0.0041	2.91897e-08	ebi-a-GCST005186	Fasting blood glucose || id:ebi-a-GCST005186	TRUE	reported	textfile	2	1	TRUE
rs11605924	C	A	C	A	-0.022	0.00202358	0.542	0.521054	FALSE	FALSE	FALSE	ukb-b-10215	461089	0.00148697	0.17	Hand grip strength (right) || id:ukb-b-10215	TRUE	58074	0.0031	2.99226e-13	ebi-a-GCST005186	Fasting blood glucose || id:ebi-a-GCST005186	TRUE	reported	textfile	2	1	TRUE
rs17747324	C	T	C	T	0.024	-0.00331785	0.808	0.227565	FALSE	FALSE	FALSE	ukb-b-10215	461089	0.00177931	0.0619998	Hand grip strength (right) || id:ukb-b-10215	TRUE	58074	0.0039	7.50291e-10	ebi-a-GCST005186	Fasting blood glucose || id:ebi-a-GCST005186	TRUE	reported	textfile	2	1	TRUE
rs2191349	T	G	T	G	0.028	-0.000346375	0.467	0.54861	FALSE	FALSE	FALSE	ukb-b-10215	461089	0.00149368	0.82	Hand grip strength (right) || id:ukb-b-10215	TRUE	58074	0.0031	1.97515e-20	ebi-a-GCST005186	Fasting blood glucose || id:ebi-a-GCST005186	TRUE	reported	textfile	2	1	TRUE
rs2524299	T	A	T	A	-0.029	-0.000607878	0.892	0.879811	FALSE	TRUE	FALSE	ukb-b-10215	461089	0.00228728	0.79	Hand grip strength (right) || id:ukb-b-10215	TRUE	58074	0.0044	2.59e-11	ebi-a-GCST005186	Fasting blood glucose || id:ebi-a-GCST005186	TRUE	reported	textfile	2	1	TRUE
rs2908282	A	G	A	G	0.064	-0.00389997	0.199	0.178596	FALSE	FALSE	FALSE	ukb-b-10215	461089	0.00194307	0.0449997	Hand grip strength (right) || id:ukb-b-10215	TRUE	58074	0.0042	3.50913e-53	ebi-a-GCST005186	Fasting blood glucose || id:ebi-a-GCST005186	TRUE	reported	textfile	2	1	TRUE
rs4148804	T	C	T	C	0.083	-0.000612493	0.013	0.014673	FALSE	FALSE	FALSE	ukb-b-10215	461089	0.00618256	0.92	Hand grip strength (right) || id:ukb-b-10215	TRUE	58074	0.014	1.85302e-09	ebi-a-GCST005186	Fasting blood glucose || id:ebi-a-GCST005186	TRUE	reported	textfile	2	1	TRUE
rs4869272	T	C	T	C	0.02	-0.00458751	0.323	0.689061	FALSE	FALSE	FALSE	ukb-b-10215	461089	0.00160333	0.00420001	Hand grip strength (right) || id:ukb-b-10215	TRUE	58074	0.0033	2.69699e-09	ebi-a-GCST005186	Fasting blood glucose || id:ebi-a-GCST005186	TRUE	reported	textfile	2	1	TRUE
rs560887	C	T	C	T	0.071	0.000793741	0.674	0.703384	FALSE	FALSE	FALSE	ukb-b-10215	461089	0.00162198	0.62	Hand grip strength (right) || id:ukb-b-10215	TRUE	58074	0.0034	2.63027e-99	ebi-a-GCST005186	Fasting blood glucose || id:ebi-a-GCST005186	TRUE	reported	textfile	2	1	TRUE
rs6113722	A	G	A	G	-0.042	0.00972298	0.04	0.037366	FALSE	FALSE	FALSE	ukb-b-10215	461089	0.00391711	0.0129999	Hand grip strength (right) || id:ukb-b-10215	TRUE	58074	0.0077	3.89296e-08	ebi-a-GCST005186	Fasting blood glucose || id:ebi-a-GCST005186	TRUE	reported	textfile	2	1	TRUE
rs7173964	A	G	A	G	-0.02	-0.00245301	0.38	0.426889	FALSE	FALSE	FALSE	ukb-b-10215	461089	0.00150191	0.1	Hand grip strength (right) || id:ukb-b-10215	TRUE	58074	0.0031	1.04201e-10	ebi-a-GCST005186	Fasting blood glucose || id:ebi-a-GCST005186	TRUE	reported	textfile	2	1	TRUE
rs7644261	G	C	G	C	-0.021	-0.00123579	0.742	0.714778	FALSE	TRUE	FALSE	ukb-b-10215	461089	0.00164558	0.450001	Hand grip strength (right) || id:ukb-b-10215	TRUE	58074	0.0034	8.18408e-10	ebi-a-GCST005186	Fasting blood glucose || id:ebi-a-GCST005186	TRUE	reported	textfile	2	1	TRUE
rs780093	C	T	C	T	0.032	0.0047975	0.606	0.61522	FALSE	FALSE	FALSE	ukb-b-10215	461089	0.0015247	0.0017	Hand grip strength (right) || id:ukb-b-10215	TRUE	58074	0.0031	4.22474e-25	ebi-a-GCST005186	Fasting blood glucose || id:ebi-a-GCST005186	TRUE	reported	textfile	2	1	TRUE
rs882020	T	C	T	C	0.029	0.000641034	0.121	0.132079	FALSE	FALSE	FALSE	ukb-b-10215	461089	0.00220617	0.77	Hand grip strength (right) || id:ukb-b-10215	TRUE	58074	0.0045	1.359e-10	ebi-a-GCST005186	Fasting blood glucose || id:ebi-a-GCST005186	TRUE	reported	textfile	2	1	TRUE
rs10767658	G	C	G	C	-0.031	-0.00258717	0.6417	0.687098	FALSE	TRUE	FALSE	ukb-b-10215	461089	0.00160045	0.11	Hand grip strength (right) || id:ukb-b-10215	TRUE	225754	0.0037	3.29989e-17	ieu-a-61	Waist circumference || id:ieu-a-61	TRUE	reported	textfile	2	1	TRUE
rs10840100	G	A	G	A	0.02	-0.00140235	0.725	0.654482	FALSE	FALSE	FALSE	ukb-b-10215	461089	0.0015641	0.37	Hand grip strength (right) || id:ukb-b-10215	TRUE	232029	0.0035	5.39995e-09	ieu-a-61	Waist circumference || id:ieu-a-61	TRUE	reported	textfile	2	1	TRUE
rs10938397	G	A	G	A	0.032	0.00011502	0.4333	0.434389	FALSE	FALSE	FALSE	ukb-b-10215	461089	0.0015021	0.94	Hand grip strength (right) || id:ukb-b-10215	TRUE	231679	0.0035	6.09958e-20	ieu-a-61	Waist circumference || id:ieu-a-61	TRUE	reported	textfile	2	1	TRUE
rs11165623	A	G	A	G	0.02	0.0048246	0.4833	0.504389	FALSE	FALSE	FALSE	ukb-b-10215	461089	0.00148582	0.0012	Hand grip strength (right) || id:ukb-b-10215	TRUE	232057	0.0034	5.19996e-09	ieu-a-61	Waist circumference || id:ieu-a-61	TRUE	reported	textfile	2	1	TRUE
rs12429545	A	G	A	G	0.031	0.00131247	0.1	0.129342	FALSE	FALSE	FALSE	ukb-b-10215	461089	0.0022347	0.56	Hand grip strength (right) || id:ukb-b-10215	TRUE	222998	0.0052	2.5e-09	ieu-a-61	Waist circumference || id:ieu-a-61	TRUE	reported	textfile	2	1	TRUE
rs1516725	C	T	C	T	0.031	-0.000990769	0.9083	0.862794	FALSE	FALSE	FALSE	ukb-b-10215	461089	0.00216088	0.649999	Hand grip strength (right) || id:ukb-b-10215	TRUE	230610	0.0051	1.7e-09	ieu-a-61	Waist circumference || id:ieu-a-61	TRUE	reported	textfile	2	1	TRUE
rs16894959	C	T	C	T	0.026	0.00897532	0.1	0.140449	FALSE	FALSE	FALSE	ukb-b-10215	461089	0.00213571	2.59998e-05	Hand grip strength (right) || id:ukb-b-10215	TRUE	230687	0.0048	3.40001e-08	ieu-a-61	Waist circumference || id:ieu-a-61	TRUE	reported	textfile	2	1	TRUE
rs16996700	C	T	C	T	-0.023	-0.00319948	0.3	0.284048	FALSE	FALSE	FALSE	ukb-b-10215	461089	0.00164976	0.0519996	Hand grip strength (right) || id:ukb-b-10215	TRUE	231903	0.0037	1.5e-09	ieu-a-61	Waist circumference || id:ieu-a-61	TRUE	reported	textfile	2	1	TRUE
rs17381664	C	T	C	T	0.022	0.0035441	0.425	0.407093	FALSE	FALSE	FALSE	ukb-b-10215	461089	0.00150997	0.0189998	Hand grip strength (right) || id:ukb-b-10215	TRUE	232022	0.0035	4.20001e-10	ieu-a-61	Waist circumference || id:ieu-a-61	TRUE	reported	textfile	2	1	TRUE
rs2033529	G	A	G	A	0.021	-0.00153468	0.2583	0.287894	FALSE	FALSE	FALSE	ukb-b-10215	461089	0.00164666	0.35	Hand grip strength (right) || id:ukb-b-10215	TRUE	232010	0.0037	1.7e-08	ieu-a-61	Waist circumference || id:ieu-a-61	TRUE	reported	textfile	2	1	TRUE
rs2112347	G	T	G	T	-0.025	-0.000395136	0.375	0.36014	FALSE	FALSE	FALSE	ukb-b-10215	461089	0.00155113	0.8	Hand grip strength (right) || id:ukb-b-10215	TRUE	232028	0.0035	3.19963e-13	ieu-a-61	Waist circumference || id:ieu-a-61	TRUE	reported	textfile	2	1	TRUE
rs2287019	T	C	T	C	-0.035	-0.00134073	0.15	0.182823	FALSE	FALSE	FALSE	ukb-b-10215	461089	0.00193452	0.49	Hand grip strength (right) || id:ukb-b-10215	TRUE	217525	0.0046	1.69981e-14	ieu-a-61	Waist circumference || id:ieu-a-61	TRUE	reported	textfile	2	1	TRUE
rs2293576	A	G	A	G	-0.022	0.00643355	0.3667	0.332388	FALSE	FALSE	FALSE	ukb-b-10215	461089	0.0015782	4.60002e-05	Hand grip strength (right) || id:ukb-b-10215	TRUE	226024	0.0036	9.40005e-10	ieu-a-61	Waist circumference || id:ieu-a-61	TRUE	reported	textfile	2	1	TRUE
rs2325036	C	A	C	A	-0.023	-0.00634042	0.4083	0.377599	FALSE	FALSE	FALSE	ukb-b-10215	461089	0.00153565	3.59998e-05	Hand grip strength (right) || id:ukb-b-10215	TRUE	232048	0.0035	2.09991e-11	ieu-a-61	Waist circumference || id:ieu-a-61	TRUE	reported	textfile	2	1	TRUE
rs2489623	C	A	C	A	0.019	0.00416242	0.5583	0.533862	FALSE	FALSE	FALSE	ukb-b-10215	461089	0.0014896	0.00519996	Hand grip strength (right) || id:ukb-b-10215	TRUE	231857	0.0034	3.40001e-08	ieu-a-61	Waist circumference || id:ieu-a-61	TRUE	reported	textfile	2	1	TRUE
rs2531992	G	A	G	A	0.028	0.00298538	0.8333	0.845612	FALSE	FALSE	FALSE	ukb-b-10215	461089	0.00206224	0.15	Hand grip strength (right) || id:ukb-b-10215	TRUE	232034	0.0048	2.99999e-09	ieu-a-61	Waist circumference || id:ieu-a-61	TRUE	reported	textfile	2	1	TRUE
rs2820292	C	A	C	A	0.019	0.00187146	0.5083	0.565077	FALSE	FALSE	FALSE	ukb-b-10215	461089	0.00149757	0.21	Hand grip strength (right) || id:ukb-b-10215	TRUE	231899	0.0034	2.39999e-08	ieu-a-61	Waist circumference || id:ieu-a-61	TRUE	reported	textfile	2	1	TRUE
rs3127553	A	G	A	G	-0.023	-0.000807166	0.6333	0.636329	FALSE	FALSE	FALSE	ukb-b-10215	461089	0.00154106	0.6	Hand grip strength (right) || id:ukb-b-10215	TRUE	231815	0.0035	1.6e-10	ieu-a-61	Waist circumference || id:ieu-a-61	TRUE	reported	textfile	2	1	TRUE
rs3849570	A	C	A	C	0.021	-0.00475657	0.3667	0.345839	FALSE	FALSE	FALSE	ukb-b-10215	461089	0.0015608	0.00230001	Hand grip strength (right) || id:ukb-b-10215	TRUE	196103	0.0038	2.19999e-08	ieu-a-61	Waist circumference || id:ieu-a-61	TRUE	reported	textfile	2	1	TRUE
rs4776970	T	A	T	A	-0.02	-0.00280203	0.3417	0.357744	FALSE	TRUE	FALSE	ukb-b-10215	461089	0.0015482	0.0700003	Hand grip strength (right) || id:ukb-b-10215	TRUE	230989	0.0035	2.30001e-08	ieu-a-61	Waist circumference || id:ieu-a-61	TRUE	reported	textfile	2	1	TRUE
rs6163	A	C	A	C	0.019	0.00605041	0.3917	0.376073	FALSE	FALSE	FALSE	ukb-b-10215	461089	0.00153461	8.09991e-05	Hand grip strength (right) || id:ukb-b-10215	TRUE	225708	0.0035	3.69999e-08	ieu-a-61	Waist circumference || id:ieu-a-61	TRUE	reported	textfile	2	1	TRUE
rs633715	C	T	C	T	0.043	-0.00209706	0.2667	0.210332	FALSE	FALSE	FALSE	ukb-b-10215	461089	0.00182209	0.25	Hand grip strength (right) || id:ukb-b-10215	TRUE	218883	0.0043	3.29989e-23	ieu-a-61	Waist circumference || id:ieu-a-61	TRUE	reported	textfile	2	1	TRUE
rs6440003	A	G	A	G	0.021	0.0101332	0.4833	0.443146	FALSE	FALSE	FALSE	ukb-b-10215	461089	0.00149409	1.20005e-11	Hand grip strength (right) || id:ukb-b-10215	TRUE	231985	0.0034	2.90001e-10	ieu-a-61	Waist circumference || id:ieu-a-61	TRUE	reported	textfile	2	1	TRUE
rs6545714	A	G	A	G	-0.022	-0.00238301	0.625	0.601504	FALSE	FALSE	FALSE	ukb-b-10215	461089	0.00151957	0.12	Hand grip strength (right) || id:ukb-b-10215	TRUE	232046	0.0035	1.89998e-10	ieu-a-61	Waist circumference || id:ieu-a-61	TRUE	reported	textfile	2	1	TRUE
rs6567160	C	T	C	T	0.048	0.00984252	0.2833	0.232752	FALSE	FALSE	FALSE	ukb-b-10215	461089	0.00175959	2.19999e-08	Hand grip strength (right) || id:ukb-b-10215	TRUE	231894	0.004	2.60016e-33	ieu-a-61	Waist circumference || id:ieu-a-61	TRUE	reported	textfile	2	1	TRUE
rs6755502	C	T	C	T	0.051	-0.00169149	0.875	0.828252	FALSE	FALSE	FALSE	ukb-b-10215	461089	0.00196719	0.39	Hand grip strength (right) || id:ukb-b-10215	TRUE	231849	0.0045	1.99986e-30	ieu-a-61	Waist circumference || id:ieu-a-61	TRUE	reported	textfile	2	1	TRUE
rs7144011	T	G	T	G	0.033	0.00686489	0.275	0.220978	FALSE	FALSE	FALSE	ukb-b-10215	461089	0.00179363	0.000129999	Hand grip strength (right) || id:ukb-b-10215	TRUE	232007	0.0041	9.3994e-16	ieu-a-61	Waist circumference || id:ieu-a-61	TRUE	reported	textfile	2	1	TRUE
rs7239883	A	G	A	G	-0.021	-0.00150922	0.6833	0.621052	FALSE	FALSE	FALSE	ukb-b-10215	461089	0.00153753	0.33	Hand grip strength (right) || id:ukb-b-10215	TRUE	231731	0.0035	2.30001e-09	ieu-a-61	Waist circumference || id:ieu-a-61	TRUE	reported	textfile	2	1	TRUE
rs749671	A	G	A	G	-0.019	-0.00590354	0.375	0.372342	FALSE	FALSE	FALSE	ukb-b-10215	461089	0.00153679	0.00012	Hand grip strength (right) || id:ukb-b-10215	TRUE	232060	0.0035	3.2e-08	ieu-a-61	Waist circumference || id:ieu-a-61	TRUE	reported	textfile	2	1	TRUE
rs7498665	G	A	G	A	0.034	-0.00837798	0.3583	0.399674	FALSE	FALSE	FALSE	ukb-b-10215	461089	0.00151943	3.50002e-08	Hand grip strength (right) || id:ukb-b-10215	TRUE	230193	0.0035	1.39991e-22	ieu-a-61	Waist circumference || id:ieu-a-61	TRUE	reported	textfile	2	1	TRUE
rs7531118	C	T	C	T	0.027	0.00265502	0.6083	0.531109	FALSE	FALSE	FALSE	ukb-b-10215	461089	0.00149947	0.0769999	Hand grip strength (right) || id:ukb-b-10215	TRUE	231912	0.0035	1.50003e-14	ieu-a-61	Waist circumference || id:ieu-a-61	TRUE	reported	textfile	2	1	TRUE
rs7550711	T	C	T	C	0.058	-0.00636927	0.0339	0.026006	FALSE	FALSE	FALSE	ukb-b-10215	461089	0.00468657	0.17	Hand grip strength (right) || id:ukb-b-10215	TRUE	212149	0.0098	3.40001e-09	ieu-a-61	Waist circumference || id:ieu-a-61	TRUE	reported	textfile	2	1	TRUE
rs7903146	T	C	T	C	-0.022	-0.00532942	0.25	0.290632	FALSE	FALSE	FALSE	ukb-b-10215	461089	0.00163589	0.00109999	Hand grip strength (right) || id:ukb-b-10215	TRUE	232078	0.0037	3.89996e-09	ieu-a-61	Waist circumference || id:ieu-a-61	TRUE	reported	textfile	2	1	TRUE
rs806794	G	A	G	A	-0.022	-0.00459268	0.275	0.273728	FALSE	FALSE	FALSE	ukb-b-10215	461089	0.00166499	0.00580003	Hand grip strength (right) || id:ukb-b-10215	TRUE	225694	0.0037	2.1e-09	ieu-a-61	Waist circumference || id:ieu-a-61	TRUE	reported	textfile	2	1	TRUE
rs929641	G	A	G	A	-0.021	-0.00204289	0.3833	0.417201	FALSE	FALSE	FALSE	ukb-b-10215	461089	0.00150735	0.18	Hand grip strength (right) || id:ukb-b-10215	TRUE	231976	0.0034	1.2e-09	ieu-a-61	Waist circumference || id:ieu-a-61	TRUE	reported	textfile	2	1	TRUE
rs9400239	C	T	C	T	0.024	0.00373413	0.7	0.704869	FALSE	FALSE	FALSE	ukb-b-10215	461089	0.00162954	0.0219999	Hand grip strength (right) || id:ukb-b-10215	TRUE	232015	0.0036	1.9002e-11	ieu-a-61	Waist circumference || id:ieu-a-61	TRUE	reported	textfile	2	1	TRUE
rs943005	T	C	T	C	0.039	-0.00355902	0.1	0.169627	FALSE	FALSE	FALSE	ukb-b-10215	461089	0.00197918	0.0719996	Hand grip strength (right) || id:ukb-b-10215	TRUE	232080	0.0044	7.19946e-19	ieu-a-61	Waist circumference || id:ieu-a-61	TRUE	reported	textfile	2	1	TRUE
rs10440120	A	C	A	C	-0.0306	0.000785114	0.1675	0.161565	FALSE	FALSE	FALSE	ukb-b-10215	461089	0.00203273	0.7	Hand grip strength (right) || id:ukb-b-10215	TRUE	174886	0.0044	5.34318e-11	ieu-a-302	Triglycerides || id:ieu-a-302	TRUE	reported	textfile	2	1	TRUE
rs10501321	C	T	C	T	-0.0216	0.00364007	0.314	0.321881	FALSE	FALSE	FALSE	ukb-b-10215	461089	0.00158948	0.0219999	Hand grip strength (right) || id:ukb-b-10215	TRUE	177680	0.0035	1.41198e-08	ieu-a-302	Triglycerides || id:ieu-a-302	TRUE	reported	textfile	2	1	TRUE
rs10761762	C	T	C	T	-0.027	-0.0039066	0.467	0.473325	FALSE	FALSE	FALSE	ukb-b-10215	461089	0.00148876	0.00870001	Hand grip strength (right) || id:ukb-b-10215	TRUE	177823	0.0033	1.06096e-17	ieu-a-302	Triglycerides || id:ieu-a-302	TRUE	reported	textfile	2	1	TRUE
rs11057408	T	G	T	G	-0.0258	-0.0100705	0.3628	0.334601	FALSE	FALSE	FALSE	ukb-b-10215	461089	0.00157402	1.6e-10	Hand grip strength (right) || id:ukb-b-10215	TRUE	174454	0.0035	2.0488e-12	ieu-a-302	Triglycerides || id:ieu-a-302	TRUE	reported	textfile	2	1	TRUE
rs11613352	T	C	T	C	-0.028	-0.000591171	0.1913	0.239685	FALSE	FALSE	FALSE	ukb-b-10215	461089	0.00173639	0.73	Hand grip strength (right) || id:ukb-b-10215	TRUE	177799	0.0039	9.39723e-14	ieu-a-302	Triglycerides || id:ieu-a-302	TRUE	reported	textfile	2	1	TRUE
rs11974409	G	A	G	A	-0.0899	0.00669523	0.1939	0.195725	FALSE	FALSE	FALSE	ukb-b-10215	461089	0.00187181	0.000350002	Hand grip strength (right) || id:ukb-b-10215	TRUE	177786	0.0042	1.35988e-100	ieu-a-302	Triglycerides || id:ieu-a-302	TRUE	reported	textfile	2	1	TRUE
rs12280753	T	C	T	C	0.1931	-0.00171075	0.06728	0.073206	FALSE	FALSE	FALSE	ukb-b-10215	461089	0.00285055	0.55	Hand grip strength (right) || id:ukb-b-10215	TRUE	177747	0.0064	1.21899e-179	ieu-a-302	Triglycerides || id:ieu-a-302	TRUE	reported	textfile	2	1	TRUE
rs12676857	C	T	C	T	0.0332	0.00122358	0.1544	0.144814	FALSE	FALSE	FALSE	ukb-b-10215	461089	0.00210864	0.56	Hand grip strength (right) || id:ukb-b-10215	TRUE	177732	0.0046	7.29122e-12	ieu-a-302	Triglycerides || id:ieu-a-302	TRUE	reported	textfile	2	1	TRUE
rs12678919	G	A	G	A	-0.1702	0.000793015	0.1214	0.097394	FALSE	FALSE	FALSE	ukb-b-10215	461089	0.00250555	0.75	Hand grip strength (right) || id:ukb-b-10215	TRUE	177750	0.0056	1.8197e-199	ieu-a-302	Triglycerides || id:ieu-a-302	TRUE	reported	textfile	2	1	TRUE
rs12748152	T	C	T	C	0.0372	0.00666734	0.07124	0.080373	FALSE	FALSE	FALSE	ukb-b-10215	461089	0.00273251	0.015	Hand grip strength (right) || id:ukb-b-10215	TRUE	177762	0.0059	1.09999e-09	ieu-a-302	Triglycerides || id:ieu-a-302	TRUE	reported	textfile	2	1	TRUE
rs16948098	A	G	A	G	0.08	-0.00266852	0.0409	0.041443	FALSE	FALSE	FALSE	ukb-b-10215	461089	0.00373056	0.47	Hand grip strength (right) || id:ukb-b-10215	TRUE	163328	0.0089	4.83838e-17	ieu-a-302	Triglycerides || id:ieu-a-302	TRUE	reported	textfile	2	1	TRUE
rs174535	C	T	C	T	0.047	-0.00136716	0.3628	0.35024	FALSE	FALSE	FALSE	ukb-b-10215	461089	0.00155862	0.38	Hand grip strength (right) || id:ukb-b-10215	TRUE	177773	0.0034	1.73301e-41	ieu-a-302	Triglycerides || id:ieu-a-302	TRUE	reported	textfile	2	1	TRUE
rs17513135	T	C	T	C	0.022	0.000588768	0.2322	0.227468	FALSE	FALSE	FALSE	ukb-b-10215	461089	0.00177126	0.74	Hand grip strength (right) || id:ukb-b-10215	TRUE	174742	0.0039	1.63301e-08	ieu-a-302	Triglycerides || id:ieu-a-302	TRUE	reported	textfile	2	1	TRUE
rs1832007	G	A	G	A	-0.0327	0.00395054	0.1319	0.153517	FALSE	FALSE	FALSE	ukb-b-10215	461089	0.00206209	0.0549997	Hand grip strength (right) || id:ukb-b-10215	TRUE	177504	0.0047	1.71791e-12	ieu-a-302	Triglycerides || id:ieu-a-302	TRUE	reported	textfile	2	1	TRUE
rs2239520	A	G	A	G	-0.0236	0.000232989	0.3734	0.425878	FALSE	FALSE	FALSE	ukb-b-10215	461089	0.00150098	0.88	Hand grip strength (right) || id:ukb-b-10215	TRUE	151047	0.0037	4.144e-10	ieu-a-302	Triglycerides || id:ieu-a-302	TRUE	reported	textfile	2	1	TRUE
rs2247056	C	T	C	T	0.0378	-0.0112307	0.7823	0.703233	FALSE	FALSE	FALSE	ukb-b-10215	461089	0.00162387	4.60045e-12	Hand grip strength (right) || id:ukb-b-10215	TRUE	174062	0.0039	3.861e-21	ieu-a-302	Triglycerides || id:ieu-a-302	TRUE	reported	textfile	2	1	TRUE
rs2250802	A	G	A	G	0.023	0.00240125	0.6807	0.724189	FALSE	FALSE	FALSE	ukb-b-10215	461089	0.00166168	0.15	Hand grip strength (right) || id:ukb-b-10215	TRUE	174734	0.0037	1.21001e-10	ieu-a-302	Triglycerides || id:ieu-a-302	TRUE	reported	textfile	2	1	TRUE
rs2665357	C	A	C	A	0.0212	-0.00643624	0.5092	0.516362	FALSE	FALSE	FALSE	ukb-b-10215	461089	0.00148788	1.5e-05	Hand grip strength (right) || id:ukb-b-10215	TRUE	172850	0.0033	8.32703e-10	ieu-a-302	Triglycerides || id:ieu-a-302	TRUE	reported	textfile	2	1	TRUE
rs287621	C	T	C	T	-0.0222	0.00143312	0.7296	0.720975	FALSE	FALSE	FALSE	ukb-b-10215	461089	0.00165627	0.39	Hand grip strength (right) || id:ukb-b-10215	TRUE	177813	0.0037	7.67096e-09	ieu-a-302	Triglycerides || id:ieu-a-302	TRUE	reported	textfile	2	1	TRUE
rs2954022	A	C	A	C	-0.078	0.000141197	0.4697	0.464661	FALSE	FALSE	FALSE	ukb-b-10215	461089	0.00148978	0.92	Hand grip strength (right) || id:ukb-b-10215	TRUE	177750	0.0033	2.22844e-113	ieu-a-302	Triglycerides || id:ieu-a-302	TRUE	reported	textfile	2	1	TRUE
rs2972146	T	G	T	G	0.0281	0.00385783	0.6227	0.647436	FALSE	FALSE	FALSE	ukb-b-10215	461089	0.00155225	0.0129999	Hand grip strength (right) || id:ukb-b-10215	TRUE	174704	0.0034	2.97372e-15	ieu-a-302	Triglycerides || id:ieu-a-302	TRUE	reported	textfile	2	1	TRUE
rs3760627	C	T	C	T	0.0189	-0.00350546	0.4683	0.453399	FALSE	FALSE	FALSE	ukb-b-10215	461089	0.00149274	0.0189998	Hand grip strength (right) || id:ukb-b-10215	TRUE	176201	0.0034	5.29298e-09	ieu-a-302	Triglycerides || id:ieu-a-302	TRUE	reported	textfile	2	1	TRUE
rs3761445	A	G	A	G	0.0232	-0.000959025	0.6148	0.598832	FALSE	FALSE	FALSE	ukb-b-10215	461089	0.00151908	0.53	Hand grip strength (right) || id:ukb-b-10215	TRUE	175846	0.0034	8.06121e-12	ieu-a-302	Triglycerides || id:ieu-a-302	TRUE	reported	textfile	2	1	TRUE
rs38855	G	A	G	A	-0.0187	-0.000808594	0.4736	0.470797	FALSE	FALSE	FALSE	ukb-b-10215	461089	0.00149642	0.59	Hand grip strength (right) || id:ukb-b-10215	TRUE	177825	0.0033	2.10902e-08	ieu-a-302	Triglycerides || id:ieu-a-302	TRUE	reported	textfile	2	1	TRUE
rs439401	C	T	C	T	0.0659	0.00612854	0.6201	0.637312	FALSE	FALSE	FALSE	ukb-b-10215	461089	0.00154709	7.49998e-05	Hand grip strength (right) || id:ukb-b-10215	TRUE	152584	0.0038	1.42298e-66	ieu-a-302	Triglycerides || id:ieu-a-302	TRUE	reported	textfile	2	1	TRUE
rs442177	T	G	T	G	0.0309	-0.00121527	0.5528	0.59446	FALSE	FALSE	FALSE	ukb-b-10215	461089	0.00151217	0.42	Hand grip strength (right) || id:ukb-b-10215	TRUE	177798	0.0033	1.31613e-18	ieu-a-302	Triglycerides || id:ieu-a-302	TRUE	reported	textfile	2	1	TRUE
rs4587594	A	G	A	G	-0.0694	-0.000961076	0.31	0.351043	FALSE	FALSE	FALSE	ukb-b-10215	461089	0.00155596	0.54	Hand grip strength (right) || id:ukb-b-10215	TRUE	177772	0.0035	3.50268e-82	ieu-a-302	Triglycerides || id:ieu-a-302	TRUE	reported	textfile	2	1	TRUE
rs4719841	G	A	G	A	0.0232	0.0017079	0.3826	0.406645	FALSE	FALSE	FALSE	ukb-b-10215	461089	0.00151142	0.26	Hand grip strength (right) || id:ukb-b-10215	TRUE	177775	0.0034	8.86339e-11	ieu-a-302	Triglycerides || id:ieu-a-302	TRUE	reported	textfile	2	1	TRUE
rs4738684	G	A	G	A	-0.0205	-0.000873799	0.6478	0.664668	FALSE	FALSE	FALSE	ukb-b-10215	461089	0.00157586	0.58	Hand grip strength (right) || id:ukb-b-10215	TRUE	177790	0.0035	8.81901e-09	ieu-a-302	Triglycerides || id:ieu-a-302	TRUE	reported	textfile	2	1	TRUE
rs588136	T	C	T	C	-0.0495	0.00204065	0.7942	0.786741	FALSE	FALSE	FALSE	ukb-b-10215	461089	0.00182178	0.26	Hand grip strength (right) || id:ukb-b-10215	TRUE	176173	0.0041	3.36512e-30	ieu-a-302	Triglycerides || id:ieu-a-302	TRUE	reported	textfile	2	1	TRUE
rs6029143	T	C	T	C	-0.0388	-0.000577796	0.05805	0.081629	FALSE	FALSE	FALSE	ukb-b-10215	461089	0.00271706	0.83	Hand grip strength (right) || id:ukb-b-10215	TRUE	176257	0.0071	4.93299e-08	ieu-a-302	Triglycerides || id:ieu-a-302	TRUE	reported	textfile	2	1	TRUE
rs634869	C	T	C	T	-0.0272	-0.00597565	0.562	0.590853	FALSE	FALSE	FALSE	ukb-b-10215	461089	0.00150978	7.59994e-05	Hand grip strength (right) || id:ukb-b-10215	TRUE	177755	0.0033	1.77582e-14	ieu-a-302	Triglycerides || id:ieu-a-302	TRUE	reported	textfile	2	1	TRUE
rs6831256	G	A	G	A	0.0258	-0.0016272	0.409	0.423235	FALSE	FALSE	FALSE	ukb-b-10215	461089	0.00150394	0.28	Hand grip strength (right) || id:ukb-b-10215	TRUE	177495	0.0035	1.60214e-12	ieu-a-302	Triglycerides || id:ieu-a-302	TRUE	reported	textfile	2	1	TRUE
rs6882076	C	T	C	T	0.0286	-0.000655877	0.6662	0.634434	FALSE	FALSE	FALSE	ukb-b-10215	461089	0.00154151	0.67	Hand grip strength (right) || id:ukb-b-10215	TRUE	177778	0.0035	1.51286e-15	ieu-a-302	Triglycerides || id:ieu-a-302	TRUE	reported	textfile	2	1	TRUE
rs6995541	G	A	G	A	0.0265	0.00392015	0.3219	0.288091	FALSE	FALSE	FALSE	ukb-b-10215	461089	0.00164737	0.017	Hand grip strength (right) || id:ukb-b-10215	TRUE	177486	0.0037	1.34307e-12	ieu-a-302	Triglycerides || id:ieu-a-302	TRUE	reported	textfile	2	1	TRUE
rs719726	T	C	T	C	0.0199	0.00441627	0.529	0.572439	FALSE	FALSE	FALSE	ukb-b-10215	461089	0.00151456	0.00350002	Hand grip strength (right) || id:ukb-b-10215	TRUE	168319	0.0035	2.48599e-08	ieu-a-302	Triglycerides || id:ieu-a-302	TRUE	reported	textfile	2	1	TRUE
rs7248104	A	G	A	G	-0.0222	-3.84723e-05	0.4169	0.415532	FALSE	FALSE	FALSE	ukb-b-10215	461089	0.00151001	0.98	Hand grip strength (right) || id:ukb-b-10215	TRUE	176083	0.0034	5.04499e-10	ieu-a-302	Triglycerides || id:ieu-a-302	TRUE	reported	textfile	2	1	TRUE
rs731839	A	G	A	G	-0.0224	-0.00437266	0.6583	0.665385	FALSE	FALSE	FALSE	ukb-b-10215	461089	0.0015769	0.00560003	Hand grip strength (right) || id:ukb-b-10215	TRUE	176161	0.0036	2.651e-09	ieu-a-302	Triglycerides || id:ieu-a-302	TRUE	reported	textfile	2	1	TRUE
rs7350481	C	T	C	T	-0.2254	0.00126606	0.90237	0.939391	FALSE	FALSE	FALSE	ukb-b-10215	461089	0.00312742	0.69	Hand grip strength (right) || id:ukb-b-10215	TRUE	177677	0.0066	1e-200	ieu-a-302	Triglycerides || id:ieu-a-302	TRUE	reported	textfile	2	1	TRUE
rs749671	A	G	A	G	-0.0211	-0.00590354	0.3945	0.372342	FALSE	FALSE	FALSE	ukb-b-10215	461089	0.00153679	0.00012	Hand grip strength (right) || id:ukb-b-10215	TRUE	176205	0.0034	6.10604e-10	ieu-a-302	Triglycerides || id:ieu-a-302	TRUE	reported	textfile	2	1	TRUE
rs8077889	C	A	C	A	0.0252	0.000734339	0.2441	0.21457	FALSE	FALSE	FALSE	ukb-b-10215	461089	0.0018123	0.69	Hand grip strength (right) || id:ukb-b-10215	TRUE	176194	0.0042	9.87893e-09	ieu-a-302	Triglycerides || id:ieu-a-302	TRUE	reported	textfile	2	1	TRUE
rs948690	C	T	C	T	-0.0306	-0.00244611	0.3047	0.340623	FALSE	FALSE	FALSE	ukb-b-10215	461089	0.00157241	0.12	Hand grip strength (right) || id:ukb-b-10215	TRUE	91013	0.0052	6.56599e-09	ieu-a-302	Triglycerides || id:ieu-a-302	TRUE	reported	textfile	2	1	TRUE
rs9686661	T	C	T	C	0.0379	0.0041813	0.1768	0.200601	FALSE	FALSE	FALSE	ukb-b-10215	461089	0.00185274	0.0239999	Hand grip strength (right) || id:ukb-b-10215	TRUE	177050	0.0044	2.54097e-16	ieu-a-302	Triglycerides || id:ieu-a-302	TRUE	reported	textfile	2	1	TRUE
rs998584	A	C	A	C	0.0293	0.00332252	0.5145	0.482776	FALSE	FALSE	FALSE	ukb-b-10215	461089	0.00148984	0.0259998	Hand grip strength (right) || id:ukb-b-10215	TRUE	174573	0.0037	3.42373e-15	ieu-a-302	Triglycerides || id:ieu-a-302	TRUE	reported	textfile	2	1	TRUE
rs10440120	A	C	A	C	-0.0306	0.00163176	0.1675	0.161593	FALSE	FALSE	FALSE	ukb-b-4711	459915	0.00173082	0.35	Usual walking pace || id:ukb-b-4711	TRUE	174886	0.0044	5.34318e-11	ieu-a-302	Triglycerides || id:ieu-a-302	TRUE	reported	textfile	2	1	TRUE
rs10501321	C	T	C	T	-0.0216	0.00406563	0.314	0.321931	FALSE	FALSE	FALSE	ukb-b-4711	459915	0.00135345	0.00269998	Usual walking pace || id:ukb-b-4711	TRUE	177680	0.0035	1.41198e-08	ieu-a-302	Triglycerides || id:ieu-a-302	TRUE	reported	textfile	2	1	TRUE
rs10761762	C	T	C	T	-0.027	0.00939297	0.467	0.473362	FALSE	FALSE	FALSE	ukb-b-4711	459915	0.00126768	1.29987e-13	Usual walking pace || id:ukb-b-4711	TRUE	177823	0.0033	1.06096e-17	ieu-a-302	Triglycerides || id:ieu-a-302	TRUE	reported	textfile	2	1	TRUE
rs11057408	T	G	T	G	-0.0258	-0.0036945	0.3628	0.334619	FALSE	FALSE	FALSE	ukb-b-4711	459915	0.00134046	0.00580003	Usual walking pace || id:ukb-b-4711	TRUE	174454	0.0035	2.0488e-12	ieu-a-302	Triglycerides || id:ieu-a-302	TRUE	reported	textfile	2	1	TRUE
rs11613352	T	C	T	C	-0.028	-0.0012828	0.1913	0.239671	FALSE	FALSE	FALSE	ukb-b-4711	459915	0.00147895	0.39	Usual walking pace || id:ukb-b-4711	TRUE	177799	0.0039	9.39723e-14	ieu-a-302	Triglycerides || id:ieu-a-302	TRUE	reported	textfile	2	1	TRUE
rs11974409	G	A	G	A	-0.0899	-0.00601329	0.1939	0.195798	FALSE	FALSE	FALSE	ukb-b-4711	459915	0.00159358	0.00016	Usual walking pace || id:ukb-b-4711	TRUE	177786	0.0042	1.35988e-100	ieu-a-302	Triglycerides || id:ieu-a-302	TRUE	reported	textfile	2	1	TRUE
rs12280753	T	C	T	C	0.1931	0.00791689	0.06728	0.073172	FALSE	FALSE	FALSE	ukb-b-4711	459915	0.00242784	0.00109999	Usual walking pace || id:ukb-b-4711	TRUE	177747	0.0064	1.21899e-179	ieu-a-302	Triglycerides || id:ieu-a-302	TRUE	reported	textfile	2	1	TRUE
rs12676857	C	T	C	T	0.0332	-0.00323413	0.1544	0.144773	FALSE	FALSE	FALSE	ukb-b-4711	459915	0.00179566	0.0719996	Usual walking pace || id:ukb-b-4711	TRUE	177732	0.0046	7.29122e-12	ieu-a-302	Triglycerides || id:ieu-a-302	TRUE	reported	textfile	2	1	TRUE
rs12678919	G	A	G	A	-0.1702	0.00515856	0.1214	0.097389	FALSE	FALSE	FALSE	ukb-b-4711	459915	0.0021335	0.016	Usual walking pace || id:ukb-b-4711	TRUE	177750	0.0056	1.8197e-199	ieu-a-302	Triglycerides || id:ieu-a-302	TRUE	reported	textfile	2	1	TRUE
rs12748152	T	C	T	C	0.0372	0.00307115	0.07124	0.080435	FALSE	FALSE	FALSE	ukb-b-4711	459915	0.00232739	0.19	Usual walking pace || id:ukb-b-4711	TRUE	177762	0.0059	1.09999e-09	ieu-a-302	Triglycerides || id:ieu-a-302	TRUE	reported	textfile	2	1	TRUE
rs16948098	A	G	A	G	0.08	0.00379732	0.0409	0.041442	FALSE	FALSE	FALSE	ukb-b-4711	459915	0.0031769	0.23	Usual walking pace || id:ukb-b-4711	TRUE	163328	0.0089	4.83838e-17	ieu-a-302	Triglycerides || id:ieu-a-302	TRUE	reported	textfile	2	1	TRUE
rs174535	C	T	C	T	0.047	0.00106704	0.3628	0.350239	FALSE	FALSE	FALSE	ukb-b-4711	459915	0.00132723	0.42	Usual walking pace || id:ukb-b-4711	TRUE	177773	0.0034	1.73301e-41	ieu-a-302	Triglycerides || id:ieu-a-302	TRUE	reported	textfile	2	1	TRUE
rs17513135	T	C	T	C	0.022	-0.00799198	0.2322	0.227493	FALSE	FALSE	FALSE	ukb-b-4711	459915	0.00150899	1.2e-07	Usual walking pace || id:ukb-b-4711	TRUE	174742	0.0039	1.63301e-08	ieu-a-302	Triglycerides || id:ieu-a-302	TRUE	reported	textfile	2	1	TRUE
rs1832007	G	A	G	A	-0.0327	0.000793485	0.1319	0.153544	FALSE	FALSE	FALSE	ukb-b-4711	459915	0.00175566	0.649999	Usual walking pace || id:ukb-b-4711	TRUE	177504	0.0047	1.71791e-12	ieu-a-302	Triglycerides || id:ieu-a-302	TRUE	reported	textfile	2	1	TRUE
rs2239520	A	G	A	G	-0.0236	0.000854871	0.3734	0.425926	FALSE	FALSE	FALSE	ukb-b-4711	459915	0.00127847	0.5	Usual walking pace || id:ukb-b-4711	TRUE	151047	0.0037	4.144e-10	ieu-a-302	Triglycerides || id:ieu-a-302	TRUE	reported	textfile	2	1	TRUE
rs2247056	C	T	C	T	0.0378	-0.00129265	0.7823	0.703203	FALSE	FALSE	FALSE	ukb-b-4711	459915	0.00138298	0.35	Usual walking pace || id:ukb-b-4711	TRUE	174062	0.0039	3.861e-21	ieu-a-302	Triglycerides || id:ieu-a-302	TRUE	reported	textfile	2	1	TRUE
rs2250802	A	G	A	G	0.023	-0.0038065	0.6807	0.724202	FALSE	FALSE	FALSE	ukb-b-4711	459915	0.00141482	0.00710003	Usual walking pace || id:ukb-b-4711	TRUE	174734	0.0037	1.21001e-10	ieu-a-302	Triglycerides || id:ieu-a-302	TRUE	reported	textfile	2	1	TRUE
rs2665357	C	A	C	A	0.0212	-0.000969078	0.5092	0.516478	FALSE	FALSE	FALSE	ukb-b-4711	459915	0.00126733	0.44	Usual walking pace || id:ukb-b-4711	TRUE	172850	0.0033	8.32703e-10	ieu-a-302	Triglycerides || id:ieu-a-302	TRUE	reported	textfile	2	1	TRUE
rs287621	C	T	C	T	-0.0222	-0.000884582	0.7296	0.72095	FALSE	FALSE	FALSE	ukb-b-4711	459915	0.00141014	0.53	Usual walking pace || id:ukb-b-4711	TRUE	177813	0.0037	7.67096e-09	ieu-a-302	Triglycerides || id:ieu-a-302	TRUE	reported	textfile	2	1	TRUE
rs2954022	A	C	A	C	-0.078	-0.00235303	0.4697	0.464593	FALSE	FALSE	FALSE	ukb-b-4711	459915	0.00126844	0.064	Usual walking pace || id:ukb-b-4711	TRUE	177750	0.0033	2.22844e-113	ieu-a-302	Triglycerides || id:ieu-a-302	TRUE	reported	textfile	2	1	TRUE
rs2972146	T	G	T	G	0.0281	-0.000731289	0.6227	0.647429	FALSE	FALSE	FALSE	ukb-b-4711	459915	0.00132267	0.58	Usual walking pace || id:ukb-b-4711	TRUE	174704	0.0034	2.97372e-15	ieu-a-302	Triglycerides || id:ieu-a-302	TRUE	reported	textfile	2	1	TRUE
rs3760627	C	T	C	T	0.0189	-0.00409519	0.4683	0.453362	FALSE	FALSE	FALSE	ukb-b-4711	459915	0.0012707	0.00129999	Usual walking pace || id:ukb-b-4711	TRUE	176201	0.0034	5.29298e-09	ieu-a-302	Triglycerides || id:ieu-a-302	TRUE	reported	textfile	2	1	TRUE
rs3761445	A	G	A	G	0.0232	0.00154492	0.6148	0.598937	FALSE	FALSE	FALSE	ukb-b-4711	459915	0.00129285	0.23	Usual walking pace || id:ukb-b-4711	TRUE	175846	0.0034	8.06121e-12	ieu-a-302	Triglycerides || id:ieu-a-302	TRUE	reported	textfile	2	1	TRUE
rs38855	G	A	G	A	-0.0187	0.00176143	0.4736	0.470765	FALSE	FALSE	FALSE	ukb-b-4711	459915	0.00127424	0.17	Usual walking pace || id:ukb-b-4711	TRUE	177825	0.0033	2.10902e-08	ieu-a-302	Triglycerides || id:ieu-a-302	TRUE	reported	textfile	2	1	TRUE
rs439401	C	T	C	T	0.0659	0.0012248	0.6201	0.637324	FALSE	FALSE	FALSE	ukb-b-4711	459915	0.00131685	0.35	Usual walking pace || id:ukb-b-4711	TRUE	152584	0.0038	1.42298e-66	ieu-a-302	Triglycerides || id:ieu-a-302	TRUE	reported	textfile	2	1	TRUE
rs442177	T	G	T	G	0.0309	0.000775443	0.5528	0.594471	FALSE	FALSE	FALSE	ukb-b-4711	459915	0.00128764	0.55	Usual walking pace || id:ukb-b-4711	TRUE	177798	0.0033	1.31613e-18	ieu-a-302	Triglycerides || id:ieu-a-302	TRUE	reported	textfile	2	1	TRUE
rs4587594	A	G	A	G	-0.0694	-0.00154865	0.31	0.350991	FALSE	FALSE	FALSE	ukb-b-4711	459915	0.00132577	0.24	Usual walking pace || id:ukb-b-4711	TRUE	177772	0.0035	3.50268e-82	ieu-a-302	Triglycerides || id:ieu-a-302	TRUE	reported	textfile	2	1	TRUE
rs4719841	G	A	G	A	0.0232	-0.00214799	0.3826	0.406653	FALSE	FALSE	FALSE	ukb-b-4711	459915	0.00128699	0.0949992	Usual walking pace || id:ukb-b-4711	TRUE	177775	0.0034	8.86339e-11	ieu-a-302	Triglycerides || id:ieu-a-302	TRUE	reported	textfile	2	1	TRUE
rs4738684	G	A	G	A	-0.0205	0.00349768	0.6478	0.664703	FALSE	FALSE	FALSE	ukb-b-4711	459915	0.00134167	0.00909997	Usual walking pace || id:ukb-b-4711	TRUE	177790	0.0035	8.81901e-09	ieu-a-302	Triglycerides || id:ieu-a-302	TRUE	reported	textfile	2	1	TRUE
rs588136	T	C	T	C	-0.0495	-0.000206192	0.7942	0.786645	FALSE	FALSE	FALSE	ukb-b-4711	459915	0.00155089	0.89	Usual walking pace || id:ukb-b-4711	TRUE	176173	0.0041	3.36512e-30	ieu-a-302	Triglycerides || id:ieu-a-302	TRUE	reported	textfile	2	1	TRUE
rs6029143	T	C	T	C	-0.0388	-0.00259933	0.05805	0.081649	FALSE	FALSE	FALSE	ukb-b-4711	459915	0.00231269	0.26	Usual walking pace || id:ukb-b-4711	TRUE	176257	0.0071	4.93299e-08	ieu-a-302	Triglycerides || id:ieu-a-302	TRUE	reported	textfile	2	1	TRUE
rs634869	C	T	C	T	-0.0272	-0.00132054	0.562	0.590831	FALSE	FALSE	FALSE	ukb-b-4711	459915	0.00128595	0.3	Usual walking pace || id:ukb-b-4711	TRUE	177755	0.0033	1.77582e-14	ieu-a-302	Triglycerides || id:ieu-a-302	TRUE	reported	textfile	2	1	TRUE
rs6831256	G	A	G	A	0.0258	7.52402e-05	0.409	0.423187	FALSE	FALSE	FALSE	ukb-b-4711	459915	0.00128077	0.95	Usual walking pace || id:ukb-b-4711	TRUE	177495	0.0035	1.60214e-12	ieu-a-302	Triglycerides || id:ieu-a-302	TRUE	reported	textfile	2	1	TRUE
rs6882076	C	T	C	T	0.0286	0.00313916	0.6662	0.63447	FALSE	FALSE	FALSE	ukb-b-4711	459915	0.00131301	0.017	Usual walking pace || id:ukb-b-4711	TRUE	177778	0.0035	1.51286e-15	ieu-a-302	Triglycerides || id:ieu-a-302	TRUE	reported	textfile	2	1	TRUE
rs6995541	G	A	G	A	0.0265	0.00100796	0.3219	0.288177	FALSE	FALSE	FALSE	ukb-b-4711	459915	0.00140251	0.47	Usual walking pace || id:ukb-b-4711	TRUE	177486	0.0037	1.34307e-12	ieu-a-302	Triglycerides || id:ieu-a-302	TRUE	reported	textfile	2	1	TRUE
rs719726	T	C	T	C	0.0199	-0.00164121	0.529	0.572409	FALSE	FALSE	FALSE	ukb-b-4711	459915	0.00128992	0.2	Usual walking pace || id:ukb-b-4711	TRUE	168319	0.0035	2.48599e-08	ieu-a-302	Triglycerides || id:ieu-a-302	TRUE	reported	textfile	2	1	TRUE
rs7248104	A	G	A	G	-0.0222	0.000261599	0.4169	0.415459	FALSE	FALSE	FALSE	ukb-b-4711	459915	0.00128524	0.84	Usual walking pace || id:ukb-b-4711	TRUE	176083	0.0034	5.04499e-10	ieu-a-302	Triglycerides || id:ieu-a-302	TRUE	reported	textfile	2	1	TRUE
rs731839	A	G	A	G	-0.0224	-0.0041974	0.6583	0.665355	FALSE	FALSE	FALSE	ukb-b-4711	459915	0.00134224	0.00179999	Usual walking pace || id:ukb-b-4711	TRUE	176161	0.0036	2.651e-09	ieu-a-302	Triglycerides || id:ieu-a-302	TRUE	reported	textfile	2	1	TRUE
rs7350481	C	T	C	T	-0.2254	-0.000360893	0.90237	0.939408	FALSE	FALSE	FALSE	ukb-b-4711	459915	0.00266337	0.89	Usual walking pace || id:ukb-b-4711	TRUE	177677	0.0066	1e-200	ieu-a-302	Triglycerides || id:ieu-a-302	TRUE	reported	textfile	2	1	TRUE
rs749671	A	G	A	G	-0.0211	0.0070286	0.3945	0.372246	FALSE	FALSE	FALSE	ukb-b-4711	459915	0.00130844	7.79992e-08	Usual walking pace || id:ukb-b-4711	TRUE	176205	0.0034	6.10604e-10	ieu-a-302	Triglycerides || id:ieu-a-302	TRUE	reported	textfile	2	1	TRUE
rs8077889	C	A	C	A	0.0252	-0.000241631	0.2441	0.214512	FALSE	FALSE	FALSE	ukb-b-4711	459915	0.0015432	0.88	Usual walking pace || id:ukb-b-4711	TRUE	176194	0.0042	9.87893e-09	ieu-a-302	Triglycerides || id:ieu-a-302	TRUE	reported	textfile	2	1	TRUE
rs948690	C	T	C	T	-0.0306	-0.00438111	0.3047	0.340612	FALSE	FALSE	FALSE	ukb-b-4711	459915	0.00133889	0.00109999	Usual walking pace || id:ukb-b-4711	TRUE	91013	0.0052	6.56599e-09	ieu-a-302	Triglycerides || id:ieu-a-302	TRUE	reported	textfile	2	1	TRUE
rs9686661	T	C	T	C	0.0379	0.00214915	0.1768	0.200661	FALSE	FALSE	FALSE	ukb-b-4711	459915	0.00157762	0.17	Usual walking pace || id:ukb-b-4711	TRUE	177050	0.0044	2.54097e-16	ieu-a-302	Triglycerides || id:ieu-a-302	TRUE	reported	textfile	2	1	TRUE
rs998584	A	C	A	C	0.0293	0.00062666	0.5145	0.48277	FALSE	FALSE	FALSE	ukb-b-4711	459915	0.00126871	0.62	Usual walking pace || id:ukb-b-4711	TRUE	174573	0.0037	3.42373e-15	ieu-a-302	Triglycerides || id:ieu-a-302	TRUE	reported	textfile	2	1	TRUE
rs10019888	G	A	G	A	-0.027	-0.000213441	0.1636	0.165454	FALSE	FALSE	FALSE	ukb-b-4711	459915	0.00170963	0.9	Usual walking pace || id:ukb-b-4711	TRUE	187077	0.0046	4.90095e-08	ieu-a-299	HDL cholesterol || id:ieu-a-299	TRUE	reported	textfile	2	1	TRUE
rs10087900	A	G	A	G	-0.0231	0.00216757	0.4393	0.449006	FALSE	FALSE	FALSE	ukb-b-4711	459915	0.00127141	0.0879995	Usual walking pace || id:ukb-b-4711	TRUE	183672	0.0036	2.174e-09	ieu-a-299	HDL cholesterol || id:ieu-a-299	TRUE	reported	textfile	2	1	TRUE
rs103294	T	C	T	C	0.0523	-0.00306042	0.186	0.223579	FALSE	FALSE	FALSE	ukb-b-4711	459915	0.00151725	0.0439997	Usual walking pace || id:ukb-b-4711	TRUE	175917	0.0044	3.99485e-30	ieu-a-299	HDL cholesterol || id:ieu-a-299	TRUE	reported	textfile	2	1	TRUE
rs10761771	C	T	C	T	0.0198	0.00939857	0.467	0.473317	FALSE	FALSE	FALSE	ukb-b-4711	459915	0.00126794	1.20005e-13	Usual walking pace || id:ukb-b-4711	TRUE	182895	0.0034	4.12003e-09	ieu-a-299	HDL cholesterol || id:ieu-a-299	TRUE	reported	textfile	2	1	TRUE
rs10808546	T	C	T	C	0.0409	-0.0024215	0.4459	0.446643	FALSE	FALSE	FALSE	ukb-b-4711	459915	0.00127732	0.0580003	Usual walking pace || id:ukb-b-4711	TRUE	185835	0.0034	4.10582e-30	ieu-a-299	HDL cholesterol || id:ieu-a-299	TRUE	reported	textfile	2	1	TRUE
rs11045163	G	A	G	A	0.0217	-0.00143972	0.4063	0.430567	FALSE	FALSE	FALSE	ukb-b-4711	459915	0.00128066	0.26	Usual walking pace || id:ukb-b-4711	TRUE	187075	0.0035	3.19602e-09	ieu-a-299	HDL cholesterol || id:ieu-a-299	TRUE	reported	textfile	2	1	TRUE
rs11065987	G	A	G	A	-0.0222	-0.00176738	0.4222	0.416395	FALSE	FALSE	FALSE	ukb-b-4711	459915	0.00128246	0.17	Usual walking pace || id:ukb-b-4711	TRUE	187119	0.0035	1.22501e-09	ieu-a-299	HDL cholesterol || id:ieu-a-299	TRUE	reported	textfile	2	1	TRUE
rs11765979	C	A	C	A	0.0412	-0.00158346	0.4578	0.49173	FALSE	FALSE	FALSE	ukb-b-4711	459915	0.00126711	0.21	Usual walking pace || id:ukb-b-4711	TRUE	94311	0.0048	3.111e-17	ieu-a-299	HDL cholesterol || id:ieu-a-299	TRUE	reported	textfile	2	1	TRUE
rs12133576	G	A	G	A	-0.0243	0.000751151	0.6451	0.631101	FALSE	FALSE	FALSE	ukb-b-4711	459915	0.0013096	0.57	Usual walking pace || id:ukb-b-4711	TRUE	187123	0.0035	6.15035e-11	ieu-a-299	HDL cholesterol || id:ieu-a-299	TRUE	reported	textfile	2	1	TRUE
rs12412743	T	C	T	C	-0.0291	-0.00236104	0.153	0.167333	FALSE	FALSE	FALSE	ukb-b-4711	459915	0.0016975	0.16	Usual walking pace || id:ukb-b-4711	TRUE	187095	0.0045	1.30701e-09	ieu-a-299	HDL cholesterol || id:ieu-a-299	TRUE	reported	textfile	2	1	TRUE
rs12748152	T	C	T	C	-0.0506	0.00307115	0.07124	0.080435	FALSE	FALSE	FALSE	ukb-b-4711	459915	0.00232739	0.19	Usual walking pace || id:ukb-b-4711	TRUE	187057	0.0062	9.73644e-16	ieu-a-299	HDL cholesterol || id:ieu-a-299	TRUE	reported	textfile	2	1	TRUE
rs12801636	A	G	A	G	0.0235	0.0014386	0.2243	0.224738	FALSE	FALSE	FALSE	ukb-b-4711	459915	0.00151603	0.34	Usual walking pace || id:ukb-b-4711	TRUE	187099	0.0042	3.14702e-08	ieu-a-299	HDL cholesterol || id:ieu-a-299	TRUE	reported	textfile	2	1	TRUE
rs13076253	C	A	C	A	-0.0283	-0.000992426	0.1478	0.140525	FALSE	FALSE	FALSE	ukb-b-4711	459915	0.00181794	0.59	Usual walking pace || id:ukb-b-4711	TRUE	186809	0.0048	4.96101e-09	ieu-a-299	HDL cholesterol || id:ieu-a-299	TRUE	reported	textfile	2	1	TRUE
rs13099479	A	G	A	G	0.036	-0.00219871	0.08971	0.085928	FALSE	FALSE	FALSE	ukb-b-4711	459915	0.00225424	0.33	Usual walking pace || id:ukb-b-4711	TRUE	187132	0.0062	1.81899e-08	ieu-a-299	HDL cholesterol || id:ieu-a-299	TRUE	reported	textfile	2	1	TRUE
rs13702	C	T	C	T	0.1058	0.00182351	0.3127	0.287803	FALSE	FALSE	FALSE	ukb-b-4711	459915	0.00139825	0.19	Usual walking pace || id:ukb-b-4711	TRUE	187044	0.0038	1.27938e-160	ieu-a-299	HDL cholesterol || id:ieu-a-299	TRUE	reported	textfile	2	1	TRUE
rs1515110	T	G	T	G	-0.0323	-0.00115268	0.6187	0.636753	FALSE	FALSE	FALSE	ukb-b-4711	459915	0.0013159	0.38	Usual walking pace || id:ukb-b-4711	TRUE	187081	0.0035	8.03711e-18	ieu-a-299	HDL cholesterol || id:ieu-a-299	TRUE	reported	textfile	2	1	TRUE
rs1689797	A	C	A	C	-0.0358	-0.00110894	0.3021	0.333422	FALSE	FALSE	FALSE	ukb-b-4711	459915	0.00134272	0.41	Usual walking pace || id:ukb-b-4711	TRUE	187126	0.0036	2.85167e-21	ieu-a-299	HDL cholesterol || id:ieu-a-299	TRUE	reported	textfile	2	1	TRUE
rs16942887	A	G	A	G	0.0831	-0.00263509	0.1332	0.115128	FALSE	FALSE	FALSE	ukb-b-4711	459915	0.0019804	0.18	Usual walking pace || id:ukb-b-4711	TRUE	185604	0.0051	8.28133e-54	ieu-a-299	HDL cholesterol || id:ieu-a-299	TRUE	reported	textfile	2	1	TRUE
rs16965220	A	C	A	C	0.0219	-0.000522889	0.2982	0.316462	FALSE	FALSE	FALSE	ukb-b-4711	459915	0.00135989	0.7	Usual walking pace || id:ukb-b-4711	TRUE	185512	0.0037	7.90897e-09	ieu-a-299	HDL cholesterol || id:ieu-a-299	TRUE	reported	textfile	2	1	TRUE
rs17145738	T	C	T	C	0.0408	-0.00508788	0.1174	0.12233	FALSE	FALSE	FALSE	ukb-b-4711	459915	0.00192772	0.00830004	Usual walking pace || id:ukb-b-4711	TRUE	184971	0.0053	4.95222e-13	ieu-a-299	HDL cholesterol || id:ieu-a-299	TRUE	reported	textfile	2	1	TRUE
rs17173637	C	T	C	T	-0.0363	0.00236078	0.09763	0.084388	FALSE	FALSE	FALSE	ukb-b-4711	459915	0.00227412	0.3	Usual walking pace || id:ukb-b-4711	TRUE	183901	0.0057	1.89898e-08	ieu-a-299	HDL cholesterol || id:ieu-a-299	TRUE	reported	textfile	2	1	TRUE
rs181360	G	T	G	T	-0.0376	-0.00159439	0.1992	0.191519	FALSE	FALSE	FALSE	ukb-b-4711	459915	0.001607	0.32	Usual walking pace || id:ukb-b-4711	TRUE	178216	0.0042	9.23847e-18	ieu-a-299	HDL cholesterol || id:ieu-a-299	TRUE	reported	textfile	2	1	TRUE
rs1866956	T	C	T	C	0.0217	0.00271689	0.6755	0.684224	FALSE	FALSE	FALSE	ukb-b-4711	459915	0.00136141	0.0460002	Usual walking pace || id:ukb-b-4711	TRUE	187031	0.0037	7.96398e-10	ieu-a-299	HDL cholesterol || id:ieu-a-299	TRUE	reported	textfile	2	1	TRUE
rs1877031	A	G	A	G	0.0336	0.00408629	0.6755	0.666933	FALSE	FALSE	FALSE	ukb-b-4711	459915	0.00134195	0.00230001	Usual walking pace || id:ukb-b-4711	TRUE	185471	0.0036	1.20393e-19	ieu-a-299	HDL cholesterol || id:ieu-a-299	TRUE	reported	textfile	2	1	TRUE
rs1883025	T	C	T	C	-0.0698	0.00078024	0.2427	0.25463	FALSE	FALSE	FALSE	ukb-b-4711	459915	0.00145195	0.59	Usual walking pace || id:ukb-b-4711	TRUE	186365	0.0041	1.49589e-65	ieu-a-299	HDL cholesterol || id:ieu-a-299	TRUE	reported	textfile	2	1	TRUE
rs1936800	T	C	T	C	-0.02	-0.00156789	0.4723	0.525375	FALSE	FALSE	FALSE	ukb-b-4711	459915	0.00126728	0.22	Usual walking pace || id:ukb-b-4711	TRUE	187111	0.0034	3.05499e-10	ieu-a-299	HDL cholesterol || id:ieu-a-299	TRUE	reported	textfile	2	1	TRUE
rs1980493	C	T	C	T	-0.0318	0.0012372	0.1227	0.169113	FALSE	FALSE	FALSE	ukb-b-4711	459915	0.00168606	0.46	Usual walking pace || id:ukb-b-4711	TRUE	183275	0.0048	3.764e-10	ieu-a-299	HDL cholesterol || id:ieu-a-299	TRUE	reported	textfile	2	1	TRUE
rs2013208	T	C	T	C	0.0254	0.00935432	0.5053	0.47769	FALSE	FALSE	FALSE	ukb-b-4711	459915	0.00126573	1.50003e-13	Usual walking pace || id:ukb-b-4711	TRUE	169708	0.0036	8.91661e-12	ieu-a-299	HDL cholesterol || id:ieu-a-299	TRUE	reported	textfile	2	1	TRUE
rs205262	G	A	G	A	-0.0283	-0.00870949	0.2665	0.26893	FALSE	FALSE	FALSE	ukb-b-4711	459915	0.00142654	1e-09	Usual walking pace || id:ukb-b-4711	TRUE	181707	0.0039	3.87793e-13	ieu-a-299	HDL cholesterol || id:ieu-a-299	TRUE	reported	textfile	2	1	TRUE
rs2066714	C	T	C	T	0.0453	0.00282916	0.1201	0.128837	FALSE	FALSE	FALSE	ukb-b-4711	459915	0.0018867	0.13	Usual walking pace || id:ukb-b-4711	TRUE	93528	0.0071	7.25805e-10	ieu-a-299	HDL cholesterol || id:ieu-a-299	TRUE	reported	textfile	2	1	TRUE
rs2241210	G	A	G	A	0.0332	-0.000423274	0.5528	0.523818	FALSE	FALSE	FALSE	ukb-b-4711	459915	0.0012664	0.74	Usual walking pace || id:ukb-b-4711	TRUE	174782	0.0035	2.48886e-20	ieu-a-299	HDL cholesterol || id:ieu-a-299	TRUE	reported	textfile	2	1	TRUE
rs2241770	C	T	C	T	-0.0989	-0.000764742	0.1029	0.09673	FALSE	FALSE	FALSE	ukb-b-4711	459915	0.00214118	0.719999	Usual walking pace || id:ukb-b-4711	TRUE	185537	0.0057	6.78422e-60	ieu-a-299	HDL cholesterol || id:ieu-a-299	TRUE	reported	textfile	2	1	TRUE
rs2250802	A	G	A	G	-0.034	-0.0038065	0.6807	0.724202	FALSE	FALSE	FALSE	ukb-b-4711	459915	0.00141482	0.00710003	Usual walking pace || id:ukb-b-4711	TRUE	184088	0.0038	2.02209e-17	ieu-a-299	HDL cholesterol || id:ieu-a-299	TRUE	reported	textfile	2	1	TRUE
rs2278236	A	G	A	G	0.0331	-0.000928832	0.5435	0.516552	FALSE	FALSE	FALSE	ukb-b-4711	459915	0.00126811	0.46	Usual walking pace || id:ukb-b-4711	TRUE	185450	0.0035	3.18493e-18	ieu-a-299	HDL cholesterol || id:ieu-a-299	TRUE	reported	textfile	2	1	TRUE
rs2290547	A	G	A	G	-0.0297	0.00218617	0.2111	0.174197	FALSE	FALSE	FALSE	ukb-b-4711	459915	0.00166486	0.19	Usual walking pace || id:ukb-b-4711	TRUE	187142	0.0046	3.69003e-09	ieu-a-299	HDL cholesterol || id:ieu-a-299	TRUE	reported	textfile	2	1	TRUE
rs2293889	G	T	G	T	0.0312	-0.00116299	0.5871	0.567607	FALSE	FALSE	FALSE	ukb-b-4711	459915	0.00128034	0.36	Usual walking pace || id:ukb-b-4711	TRUE	180102	0.0035	4.27071e-17	ieu-a-299	HDL cholesterol || id:ieu-a-299	TRUE	reported	textfile	2	1	TRUE
rs2454722	G	A	G	A	0.0351	-0.00271275	0.1451	0.18143	FALSE	FALSE	FALSE	ukb-b-4711	459915	0.0016416	0.0980009	Usual walking pace || id:ukb-b-4711	TRUE	186355	0.0044	3.30826e-14	ieu-a-299	HDL cholesterol || id:ieu-a-299	TRUE	reported	textfile	2	1	TRUE
rs2606736	T	C	T	C	-0.0246	0.00237882	0.6055	0.628676	FALSE	FALSE	FALSE	ukb-b-4711	459915	0.00131404	0.0700003	Usual walking pace || id:ukb-b-4711	TRUE	129328	0.0043	4.79899e-08	ieu-a-299	HDL cholesterol || id:ieu-a-299	TRUE	reported	textfile	2	1	TRUE
rs3822072	A	G	A	G	-0.0251	0.00491996	0.4881	0.45109	FALSE	FALSE	FALSE	ukb-b-4711	459915	0.00127047	0.000109999	Usual walking pace || id:ukb-b-4711	TRUE	187115	0.0034	4.05789e-12	ieu-a-299	HDL cholesterol || id:ieu-a-299	TRUE	reported	textfile	2	1	TRUE
rs3847502	A	C	A	C	0.048	0.00418487	0.314	0.321798	FALSE	FALSE	FALSE	ukb-b-4711	459915	0.00135318	0.002	Usual walking pace || id:ukb-b-4711	TRUE	187050	0.0036	3.30598e-38	ieu-a-299	HDL cholesterol || id:ieu-a-299	TRUE	reported	textfile	2	1	TRUE
rs3861397	G	A	G	A	-0.024	0.0014557	0.3417	0.333798	FALSE	FALSE	FALSE	ukb-b-4711	459915	0.00134292	0.28	Usual walking pace || id:ukb-b-4711	TRUE	187084	0.0036	8.4004e-11	ieu-a-299	HDL cholesterol || id:ieu-a-299	TRUE	reported	textfile	2	1	TRUE
rs4142995	T	G	T	G	-0.0263	-0.000967128	0.3839	0.397913	FALSE	FALSE	FALSE	ukb-b-4711	459915	0.00129371	0.450001	Usual walking pace || id:ukb-b-4711	TRUE	165161	0.0037	9.36483e-12	ieu-a-299	HDL cholesterol || id:ieu-a-299	TRUE	reported	textfile	2	1	TRUE
rs424346	T	C	T	C	0.0679	-0.00143308	0.04881	0.029297	FALSE	FALSE	FALSE	ukb-b-4711	459915	0.00375108	0.7	Usual walking pace || id:ukb-b-4711	TRUE	128346	0.0113	4.84005e-08	ieu-a-299	HDL cholesterol || id:ieu-a-299	TRUE	reported	textfile	2	1	TRUE
rs4379922	C	T	C	T	0.0247	0.000262524	0.3496	0.374268	FALSE	FALSE	FALSE	ukb-b-4711	459915	0.00131024	0.84	Usual walking pace || id:ukb-b-4711	TRUE	186203	0.0036	9.55873e-12	ieu-a-299	HDL cholesterol || id:ieu-a-299	TRUE	reported	textfile	2	1	TRUE
rs4650994	A	G	A	G	-0.021	0.00191113	0.4828	0.531723	FALSE	FALSE	FALSE	ukb-b-4711	459915	0.00126421	0.13	Usual walking pace || id:ukb-b-4711	TRUE	186927	0.0034	6.69607e-09	ieu-a-299	HDL cholesterol || id:ieu-a-299	TRUE	reported	textfile	2	1	TRUE
rs4846914	A	G	A	G	0.0479	0.00335442	0.5844	0.605846	FALSE	FALSE	FALSE	ukb-b-4711	459915	0.00129528	0.00959997	Usual walking pace || id:ukb-b-4711	TRUE	186995	0.0034	3.51318e-41	ieu-a-299	HDL cholesterol || id:ieu-a-299	TRUE	reported	textfile	2	1	TRUE
rs492571	C	T	C	T	-0.0663	0.00306604	0.04222	0.042385	FALSE	FALSE	FALSE	ukb-b-4711	459915	0.00314337	0.33	Usual walking pace || id:ukb-b-4711	TRUE	177352	0.009	1.26503e-12	ieu-a-299	HDL cholesterol || id:ieu-a-299	TRUE	reported	textfile	2	1	TRUE
rs4939883	C	T	C	T	0.0799	-0.00233955	0.8193	0.820561	FALSE	FALSE	FALSE	ukb-b-4711	459915	0.00165057	0.16	Usual walking pace || id:ukb-b-4711	TRUE	185576	0.0045	1.79597e-66	ieu-a-299	HDL cholesterol || id:ieu-a-299	TRUE	reported	textfile	2	1	TRUE
rs4969178	G	A	G	A	0.0263	-2.13484e-05	0.6266	0.610677	FALSE	FALSE	FALSE	ukb-b-4711	459915	0.00131437	0.99	Usual walking pace || id:ukb-b-4711	TRUE	185426	0.0035	1.53215e-12	ieu-a-299	HDL cholesterol || id:ieu-a-299	TRUE	reported	textfile	2	1	TRUE
rs4983559	A	G	A	G	-0.0197	-0.00328172	0.6227	0.613499	FALSE	FALSE	FALSE	ukb-b-4711	459915	0.00130086	0.012	Usual walking pace || id:ukb-b-4711	TRUE	183672	0.0036	9.56511e-09	ieu-a-299	HDL cholesterol || id:ieu-a-299	TRUE	reported	textfile	2	1	TRUE
rs499974	A	C	A	C	-0.0263	0.000991771	0.1755	0.157022	FALSE	FALSE	FALSE	ukb-b-4711	459915	0.00173789	0.57	Usual walking pace || id:ukb-b-4711	TRUE	186749	0.0044	1.12001e-08	ieu-a-299	HDL cholesterol || id:ieu-a-299	TRUE	reported	textfile	2	1	TRUE
rs6031587	T	C	T	C	-0.0488	0.00151264	0.0686	0.071988	FALSE	FALSE	FALSE	ukb-b-4711	459915	0.00251054	0.55	Usual walking pace || id:ukb-b-4711	TRUE	163095	0.0074	1.91902e-09	ieu-a-299	HDL cholesterol || id:ieu-a-299	TRUE	reported	textfile	2	1	TRUE
rs633695	G	A	G	A	0.0885	0.000520042	0.285	0.2929	FALSE	FALSE	FALSE	ukb-b-4711	459915	0.00139772	0.709999	Usual walking pace || id:ukb-b-4711	TRUE	92820	0.0054	7.81988e-58	ieu-a-299	HDL cholesterol || id:ieu-a-299	TRUE	reported	textfile	2	1	TRUE
rs6450176	A	G	A	G	-0.0254	0.00231266	0.2784	0.252599	FALSE	FALSE	FALSE	ukb-b-4711	459915	0.00145682	0.11	Usual walking pace || id:ukb-b-4711	TRUE	187132	0.0039	6.87496e-10	ieu-a-299	HDL cholesterol || id:ieu-a-299	TRUE	reported	textfile	2	1	TRUE
rs6567160	C	T	C	T	-0.0257	0.000844895	0.2309	0.232708	FALSE	FALSE	FALSE	ukb-b-4711	459915	0.00149761	0.57	Usual walking pace || id:ukb-b-4711	TRUE	185608	0.0041	2.91803e-09	ieu-a-299	HDL cholesterol || id:ieu-a-299	TRUE	reported	textfile	2	1	TRUE
rs6805251	C	T	C	T	-0.02	-0.000391522	0.6187	0.617179	FALSE	FALSE	FALSE	ukb-b-4711	459915	0.00130143	0.760001	Usual walking pace || id:ukb-b-4711	TRUE	186301	0.0035	1.33199e-08	ieu-a-299	HDL cholesterol || id:ieu-a-299	TRUE	reported	textfile	2	1	TRUE
rs702485	G	A	G	A	0.0243	0.000404782	0.4499	0.454562	FALSE	FALSE	FALSE	ukb-b-4711	459915	0.00126889	0.75	Usual walking pace || id:ukb-b-4711	TRUE	186974	0.0034	6.4506e-12	ieu-a-299	HDL cholesterol || id:ieu-a-299	TRUE	reported	textfile	2	1	TRUE
rs7306660	A	G	A	G	-0.0345	-0.000718084	0.3694	0.3564	FALSE	FALSE	FALSE	ukb-b-4711	459915	0.00132245	0.59	Usual walking pace || id:ukb-b-4711	TRUE	186939	0.0036	3.34118e-19	ieu-a-299	HDL cholesterol || id:ieu-a-299	TRUE	reported	textfile	2	1	TRUE
rs731839	A	G	A	G	0.022	-0.0041974	0.6583	0.665355	FALSE	FALSE	FALSE	ukb-b-4711	459915	0.00134224	0.00179999	Usual walking pace || id:ukb-b-4711	TRUE	185498	0.0037	3.44096e-09	ieu-a-299	HDL cholesterol || id:ieu-a-299	TRUE	reported	textfile	2	1	TRUE
rs7607980	C	T	C	T	0.0447	-0.00379553	0.1491	0.120414	FALSE	FALSE	FALSE	ukb-b-4711	459915	0.00194561	0.051	Usual walking pace || id:ukb-b-4711	TRUE	187036	0.0052	1.80717e-15	ieu-a-299	HDL cholesterol || id:ieu-a-299	TRUE	reported	textfile	2	1	TRUE
rs838876	G	A	G	A	-0.0493	-6.61839e-05	0.6741	0.681459	FALSE	FALSE	FALSE	ukb-b-4711	459915	0.00137383	0.96	Usual walking pace || id:ukb-b-4711	TRUE	173066	0.0039	7.32487e-33	ieu-a-299	HDL cholesterol || id:ieu-a-299	TRUE	reported	textfile	2	1	TRUE
rs9457931	G	A	G	A	-0.0552	-0.00247964	0.0686	0.058683	FALSE	FALSE	FALSE	ukb-b-4711	459915	0.00269499	0.36	Usual walking pace || id:ukb-b-4711	TRUE	171669	0.0073	7.29625e-13	ieu-a-299	HDL cholesterol || id:ieu-a-299	TRUE	reported	textfile	2	1	TRUE
rs970548	C	A	C	A	0.0258	-0.0015059	0.277	0.24657	FALSE	FALSE	FALSE	ukb-b-4711	459915	0.00146707	0.3	Usual walking pace || id:ukb-b-4711	TRUE	186596	0.0039	1.706e-10	ieu-a-299	HDL cholesterol || id:ieu-a-299	TRUE	reported	textfile	2	1	TRUE
rs998584	A	C	A	C	-0.026	0.00062666	0.5145	0.48277	FALSE	FALSE	FALSE	ukb-b-4711	459915	0.00126871	0.62	Usual walking pace || id:ukb-b-4711	TRUE	183791	0.0038	2.26882e-11	ieu-a-299	HDL cholesterol || id:ieu-a-299	TRUE	reported	textfile	2	1	TRUE
rs9989419	G	A	G	A	0.1473	-0.000635324	0.595	0.605991	FALSE	FALSE	FALSE	ukb-b-4711	459915	0.00129468	0.62	Usual walking pace || id:ukb-b-4711	TRUE	177532	0.0036	1e-200	ieu-a-299	HDL cholesterol || id:ieu-a-299	TRUE	reported	textfile	2	1	TRUE
rs1013402	A	G	A	G	-0.0245689265997684	0.00564988	NA	0.681518	FALSE	FALSE	FALSE	ukb-b-4711	459915	0.00135672	3.09999e-05	Usual walking pace || id:ukb-b-4711	TRUE	461902	0.00245376810762567	1.33997755963423e-23	MetS	Metabolic syndrome	TRUE	reported	textfile	2	1	TRUE
rs10160660	T	C	T	C	0.0132593080987247	-0.00715969	NA	0.784205	FALSE	FALSE	FALSE	ukb-b-4711	459915	0.00155522	4.20001e-06	Usual walking pace || id:ukb-b-4711	TRUE	461902	0.0024295000611793	4.825366782153e-08	MetS	Metabolic syndrome	TRUE	reported	textfile	2	1	TRUE
rs1032524	T	C	T	C	-0.0145939126622621	0.00661897	NA	0.451574	FALSE	FALSE	FALSE	ukb-b-4711	459915	0.0012713	1.89998e-07	Usual walking pace || id:ukb-b-4711	TRUE	461902	0.00212142153729657	6.01438971703472e-12	MetS	Metabolic syndrome	TRUE	reported	textfile	2	1	TRUE
rs1042034	C	T	C	T	-0.0200764111187175	-0.000536157	NA	0.206351	FALSE	FALSE	FALSE	ukb-b-4711	459915	0.00156257	0.73	Usual walking pace || id:ukb-b-4711	TRUE	461902	0.00214200319576126	7.06822867616566e-21	MetS	Metabolic syndrome	TRUE	reported	textfile	2	1	TRUE
rs10734924	T	G	T	G	-0.0154562604630447	0.00712049	NA	0.262757	FALSE	FALSE	FALSE	ukb-b-4711	459915	0.00144016	7.59994e-07	Usual walking pace || id:ukb-b-4711	TRUE	461902	0.00258318703237137	2.18517259951769e-09	MetS	Metabolic syndrome	TRUE	reported	textfile	2	1	TRUE
rs10768994	T	C	T	C	0.0115633207449259	-0.0020193	NA	0.565004	FALSE	FALSE	FALSE	ukb-b-4711	459915	0.00128079	0.11	Usual walking pace || id:ukb-b-4711	TRUE	461902	0.00211425820712117	4.52047567139489e-08	MetS	Metabolic syndrome	TRUE	reported	textfile	2	1	TRUE
rs10779835	T	C	T	C	0.0153200508759806	-0.00354386	NA	0.387176	FALSE	FALSE	FALSE	ukb-b-4711	459915	0.00130002	0.0064	Usual walking pace || id:ukb-b-4711	TRUE	461902	0.00200935316008882	2.45230075008761e-14	MetS	Metabolic syndrome	TRUE	reported	textfile	2	1	TRUE
rs10783779	T	G	T	G	0.0127009508706814	-0.00593389	NA	0.597034	FALSE	FALSE	FALSE	ukb-b-4711	459915	0.00129219	4.39997e-06	Usual walking pace || id:ukb-b-4711	TRUE	461902	0.0021559933154344	3.83871751579382e-09	MetS	Metabolic syndrome	TRUE	reported	textfile	2	1	TRUE
rs10808546	C	T	C	T	0.0158751388090944	0.0024215	NA	0.553357	FALSE	FALSE	FALSE	ukb-b-4711	459915	0.00127732	0.0580003	Usual walking pace || id:ukb-b-4711	TRUE	461902	0.00177921274748799	4.55617307229324e-19	MetS	Metabolic syndrome	TRUE	reported	textfile	2	1	TRUE
rs10872224	G	T	G	T	-0.0138386753876435	0.00648414	NA	0.397269	FALSE	FALSE	FALSE	ukb-b-4711	459915	0.00129436	5.49997e-07	Usual walking pace || id:ukb-b-4711	TRUE	461902	0.00213870694082997	9.76271367142904e-11	MetS	Metabolic syndrome	TRUE	reported	textfile	2	1	TRUE
rs10887579	A	C	A	C	-0.0130998671156515	0.00147606	NA	0.624536	FALSE	FALSE	FALSE	ukb-b-4711	459915	0.00131552	0.26	Usual walking pace || id:ukb-b-4711	TRUE	461902	0.00222772651314851	4.09338234175583e-09	MetS	Metabolic syndrome	TRUE	reported	textfile	2	1	TRUE
rs10930502	A	G	A	G	0.0129954105098528	-0.00120103	NA	0.699422	FALSE	FALSE	FALSE	ukb-b-4711	459915	0.00138228	0.38	Usual walking pace || id:ukb-b-4711	TRUE	461902	0.00227886683533128	1.18010513598373e-08	MetS	Metabolic syndrome	TRUE	reported	textfile	2	1	TRUE
rs10938397	A	G	A	G	-0.0234008761051046	0.00671936	NA	0.565638	FALSE	FALSE	FALSE	ukb-b-4711	459915	0.00127919	1.5e-07	Usual walking pace || id:ukb-b-4711	TRUE	461902	0.00222747082872642	8.14195299220296e-26	MetS	Metabolic syndrome	TRUE	reported	textfile	2	1	TRUE
rs11072938	C	T	C	T	0.0162574424591443	-0.0029308	NA	0.729686	FALSE	FALSE	FALSE	ukb-b-4711	459915	0.00142399	0.04	Usual walking pace || id:ukb-b-4711	TRUE	461902	0.00246579138545334	4.30461724229803e-11	MetS	Metabolic syndrome	TRUE	reported	textfile	2	1	TRUE
rs11079810	C	T	C	T	0.0194395394361124	0.000934087	NA	0.896696	FALSE	FALSE	FALSE	ukb-b-4711	459915	0.00208864	0.649999	Usual walking pace || id:ukb-b-4711	TRUE	461902	0.00331654979060981	4.59052133682011e-09	MetS	Metabolic syndrome	TRUE	reported	textfile	2	1	TRUE
rs11079849	C	T	C	T	0.0151838564326629	-0.00611074	NA	0.671464	FALSE	FALSE	FALSE	ukb-b-4711	459915	0.00135007	5.99998e-06	Usual walking pace || id:ukb-b-4711	TRUE	461902	0.00232780994269361	6.9003345751072e-11	MetS	Metabolic syndrome	TRUE	reported	textfile	2	1	TRUE
rs11162968	T	C	T	C	-0.0130958956859987	0.00244103	NA	0.683818	FALSE	FALSE	FALSE	ukb-b-4711	459915	0.0013641	0.0739997	Usual walking pace || id:ukb-b-4711	TRUE	461902	0.00227123927667527	8.11898933074914e-09	MetS	Metabolic syndrome	TRUE	reported	textfile	2	1	TRUE
rs11165643	C	T	C	T	-0.0134393091995739	0.00298333	NA	0.409882	FALSE	FALSE	FALSE	ukb-b-4711	459915	0.00128609	0.02	Usual walking pace || id:ukb-b-4711	TRUE	461902	0.00217874387182674	6.89953667517489e-10	MetS	Metabolic syndrome	TRUE	reported	textfile	2	1	TRUE
rs11187845	C	A	C	A	0.0203588649775917	-0.00537003	NA	0.915314	FALSE	FALSE	FALSE	ukb-b-4711	459915	0.00226923	0.0179999	Usual walking pace || id:ukb-b-4711	TRUE	461902	0.00353036448341115	8.07963873550287e-09	MetS	Metabolic syndrome	TRUE	reported	textfile	2	1	TRUE
rs1159974	T	C	T	C	-0.013244658405496	0.00149294	NA	0.475616	FALSE	FALSE	FALSE	ukb-b-4711	459915	0.00126554	0.24	Usual walking pace || id:ukb-b-4711	TRUE	461902	0.00210766637549862	3.2988718344291e-10	MetS	Metabolic syndrome	TRUE	reported	textfile	2	1	TRUE
rs11611246	G	T	G	T	-0.0159794845119576	0.00227234	NA	0.788362	FALSE	FALSE	FALSE	ukb-b-4711	459915	0.00154882	0.14	Usual walking pace || id:ukb-b-4711	TRUE	461902	0.0027994138751648	1.14208302792224e-08	MetS	Metabolic syndrome	TRUE	reported	textfile	2	1	TRUE
rs11636565	C	A	C	A	-0.014443594711087	0.00304135	NA	0.49673	FALSE	FALSE	FALSE	ukb-b-4711	459915	0.001267	0.016	Usual walking pace || id:ukb-b-4711	TRUE	461902	0.00210521043789194	6.84379722275065e-12	MetS	Metabolic syndrome	TRUE	reported	textfile	2	1	TRUE
rs11747810	T	C	T	C	0.0127369166468916	-0.00483615	NA	0.541835	FALSE	FALSE	FALSE	ukb-b-4711	459915	0.00126929	0.000140001	Usual walking pace || id:ukb-b-4711	TRUE	461902	0.00211846517630556	1.82872951617951e-09	MetS	Metabolic syndrome	TRUE	reported	textfile	2	1	TRUE
rs11766944	G	A	G	A	0.015060707389254	-0.000255394	NA	0.814481	FALSE	FALSE	FALSE	ukb-b-4711	459915	0.0016333	0.88	Usual walking pace || id:ukb-b-4711	TRUE	461902	0.00274658763711314	4.17169117625394e-08	MetS	Metabolic syndrome	TRUE	reported	textfile	2	1	TRUE
rs11789624	T	C	T	C	0.0128303247466686	-0.00251558	NA	0.707062	FALSE	FALSE	FALSE	ukb-b-4711	459915	0.00139146	0.0710003	Usual walking pace || id:ukb-b-4711	TRUE	461902	0.00230928957823985	2.7608720704836e-08	MetS	Metabolic syndrome	TRUE	reported	textfile	2	1	TRUE
rs11826999	G	A	G	A	-0.0233769553374808	-0.00360389	NA	0.768439	FALSE	FALSE	FALSE	ukb-b-4711	459915	0.00150637	0.017	Usual walking pace || id:ukb-b-4711	TRUE	461902	0.00221934348520407	6.0685624828537e-26	MetS	Metabolic syndrome	TRUE	reported	textfile	2	1	TRUE
rs1200349	T	C	T	C	-0.0125228547292272	5.05036e-05	NA	0.493901	FALSE	FALSE	FALSE	ukb-b-4711	459915	0.0012665	0.97	Usual walking pace || id:ukb-b-4711	TRUE	461902	0.00206647008945796	1.36102716896768e-09	MetS	Metabolic syndrome	TRUE	reported	textfile	2	1	TRUE
rs12034991	A	G	A	G	-0.0131011172123316	0.00336899	NA	0.632268	FALSE	FALSE	FALSE	ukb-b-4711	459915	0.00131305	0.01	Usual walking pace || id:ukb-b-4711	TRUE	461902	0.00225189213124914	5.96178139488522e-09	MetS	Metabolic syndrome	TRUE	reported	textfile	2	1	TRUE
rs12201987	C	T	C	T	0.0155758849578641	-0.0080028	NA	0.811901	FALSE	FALSE	FALSE	ukb-b-4711	459915	0.00161946	7.69999e-07	Usual walking pace || id:ukb-b-4711	TRUE	461902	0.00259226598750973	1.87134162648812e-09	MetS	Metabolic syndrome	TRUE	reported	textfile	2	1	TRUE
rs12513212	A	C	A	C	-0.0136256103930229	0.00390123	NA	0.595131	FALSE	FALSE	FALSE	ukb-b-4711	459915	0.00129013	0.0025	Usual walking pace || id:ukb-b-4711	TRUE	461902	0.00216040679041703	2.84559823338605e-10	MetS	Metabolic syndrome	TRUE	reported	textfile	2	1	TRUE
rs12596491	C	T	C	T	0.0119496686418849	-0.00357846	NA	0.665995	FALSE	FALSE	FALSE	ukb-b-4711	459915	0.00134368	0.00769999	Usual walking pace || id:ukb-b-4711	TRUE	461902	0.00218579811628927	4.57821944663912e-08	MetS	Metabolic syndrome	TRUE	reported	textfile	2	1	TRUE
rs12608504	A	G	A	G	0.0162954062696145	-0.00558141	NA	0.367283	FALSE	FALSE	FALSE	ukb-b-4711	459915	0.00131474	2.19999e-05	Usual walking pace || id:ukb-b-4711	TRUE	461902	0.00222252861851387	2.26875293437321e-13	MetS	Metabolic syndrome	TRUE	reported	textfile	2	1	TRUE
rs12981256	G	A	G	A	-0.0160303660401127	0.000763657	NA	0.456926	FALSE	FALSE	FALSE	ukb-b-4711	459915	0.00127664	0.55	Usual walking pace || id:ukb-b-4711	TRUE	461902	0.0021446959544636	7.75429855751656e-14	MetS	Metabolic syndrome	TRUE	reported	textfile	2	1	TRUE
rs13024601	C	T	C	T	0.0136111089162952	-0.00318232	NA	0.370509	FALSE	FALSE	FALSE	ukb-b-4711	459915	0.00131598	0.016	Usual walking pace || id:ukb-b-4711	TRUE	461902	0.0022474024543365	1.39224435176671e-09	MetS	Metabolic syndrome	TRUE	reported	textfile	2	1	TRUE
rs13250456	C	T	C	T	-0.0247784506687898	-0.000567695	NA	0.927264	FALSE	FALSE	FALSE	ukb-b-4711	459915	0.00243686	0.82	Usual walking pace || id:ukb-b-4711	TRUE	461902	0.00453529263086392	4.66907250532357e-08	MetS	Metabolic syndrome	TRUE	reported	textfile	2	1	TRUE
rs13322435	A	G	A	G	0.0200764248467733	-0.00376549	NA	0.595589	FALSE	FALSE	FALSE	ukb-b-4711	459915	0.00129613	0.00369999	Usual walking pace || id:ukb-b-4711	TRUE	461902	0.0021979662485952	6.59582339340185e-20	MetS	Metabolic syndrome	TRUE	reported	textfile	2	1	TRUE
rs1362910	A	G	A	G	0.014240417656834	-0.00447732	NA	0.419923	FALSE	FALSE	FALSE	ukb-b-4711	459915	0.00128633	5e-04	Usual walking pace || id:ukb-b-4711	TRUE	461902	0.00220044465433296	9.69647050224319e-11	MetS	Metabolic syndrome	TRUE	reported	textfile	2	1	TRUE
rs1363695	C	T	C	T	0.01473045226135	-0.00396907	NA	0.774058	FALSE	FALSE	FALSE	ukb-b-4711	459915	0.00152645	0.00929994	Usual walking pace || id:ukb-b-4711	TRUE	461902	0.00253819986276055	6.49433242029618e-09	MetS	Metabolic syndrome	TRUE	reported	textfile	2	1	TRUE
rs1431659	A	G	A	G	0.0189815479921676	-0.00365708	NA	0.271418	FALSE	FALSE	FALSE	ukb-b-4711	459915	0.00142961	0.0109999	Usual walking pace || id:ukb-b-4711	TRUE	461902	0.00242091243621288	4.4818933524586e-15	MetS	Metabolic syndrome	TRUE	reported	textfile	2	1	TRUE
rs1448613	G	A	G	A	0.0139859895197012	-0.00475356	NA	0.645536	FALSE	FALSE	FALSE	ukb-b-4711	459915	0.00132228	0.00032	Usual walking pace || id:ukb-b-4711	TRUE	461902	0.00220834385956408	2.40053107998562e-10	MetS	Metabolic syndrome	TRUE	reported	textfile	2	1	TRUE
rs1452075	C	T	C	T	-0.0135668711686784	0.00220972	NA	0.265518	FALSE	FALSE	FALSE	ukb-b-4711	459915	0.00143201	0.12	Usual walking pace || id:ukb-b-4711	TRUE	461902	0.00236708084316557	9.95594145695447e-09	MetS	Metabolic syndrome	TRUE	reported	textfile	2	1	TRUE
rs1458156	C	T	C	T	-0.0128128414427548	0.00283664	NA	0.511677	FALSE	FALSE	FALSE	ukb-b-4711	459915	0.00126707	0.025	Usual walking pace || id:ukb-b-4711	TRUE	461902	0.00218407849209018	4.45157877301957e-09	MetS	Metabolic syndrome	TRUE	reported	textfile	2	1	TRUE
rs1460940	G	A	G	A	-0.0203188884154993	0.00221575	NA	0.196705	FALSE	FALSE	FALSE	ukb-b-4711	459915	0.00159135	0.16	Usual walking pace || id:ukb-b-4711	TRUE	461902	0.00278356886892167	2.8866371118087e-13	MetS	Metabolic syndrome	TRUE	reported	textfile	2	1	TRUE
rs1507153	C	A	C	A	-0.0128124268766292	0.00157962	NA	0.621899	FALSE	FALSE	FALSE	ukb-b-4711	459915	0.0013075	0.23	Usual walking pace || id:ukb-b-4711	TRUE	461902	0.00217522443589117	3.85814465488728e-09	MetS	Metabolic syndrome	TRUE	reported	textfile	2	1	TRUE
rs1513475	T	C	T	C	0.0153726334678448	-0.0048598	NA	0.650694	FALSE	FALSE	FALSE	ukb-b-4711	459915	0.00132804	0.00025	Usual walking pace || id:ukb-b-4711	TRUE	461902	0.00236784887953587	8.45717000813448e-11	MetS	Metabolic syndrome	TRUE	reported	textfile	2	1	TRUE
rs1534696	C	A	C	A	0.014153097720587	-0.000633672	NA	0.459105	FALSE	FALSE	FALSE	ukb-b-4711	459915	0.00126858	0.62	Usual walking pace || id:ukb-b-4711	TRUE	461902	0.00208891699818393	1.24124376395172e-11	MetS	Metabolic syndrome	TRUE	reported	textfile	2	1	TRUE
rs1559900	C	T	C	T	-0.0128278102463089	0.00443868	NA	0.71391	FALSE	FALSE	FALSE	ukb-b-4711	459915	0.00139994	0.0015	Usual walking pace || id:ukb-b-4711	TRUE	461902	0.00230765862904553	2.71637455736928e-08	MetS	Metabolic syndrome	TRUE	reported	textfile	2	1	TRUE
rs1579557	C	T	C	T	-0.0157892909899386	0.00623859	NA	0.704289	FALSE	FALSE	FALSE	ukb-b-4711	459915	0.00138789	7.00003e-06	Usual walking pace || id:ukb-b-4711	TRUE	461902	0.0023974562858172	4.52285818964175e-11	MetS	Metabolic syndrome	TRUE	reported	textfile	2	1	TRUE
rs1580099	C	A	C	A	0.0135206671411623	-0.0043961	NA	0.434286	FALSE	FALSE	FALSE	ukb-b-4711	459915	0.00127678	0.000580003	Usual walking pace || id:ukb-b-4711	TRUE	461902	0.00230328674072575	4.35368555087561e-09	MetS	Metabolic syndrome	TRUE	reported	textfile	2	1	TRUE
rs17115145	C	T	C	T	-0.0122687958691582	0.00576565	NA	0.598699	FALSE	FALSE	FALSE	ukb-b-4711	459915	0.00129678	8.70001e-06	Usual walking pace || id:ukb-b-4711	TRUE	461902	0.00215706776765669	1.28747251803781e-08	MetS	Metabolic syndrome	TRUE	reported	textfile	2	1	TRUE
rs17207196	C	T	C	T	0.0177206569591299	-0.00662159	NA	0.580851	FALSE	FALSE	FALSE	ukb-b-4711	459915	0.00128227	2.39999e-07	Usual walking pace || id:ukb-b-4711	TRUE	461902	0.0021645351002234	2.68221221732227e-16	MetS	Metabolic syndrome	TRUE	reported	textfile	2	1	TRUE
rs1730858	T	C	T	C	0.014747889188269	-0.00534536	NA	0.348378	FALSE	FALSE	FALSE	ukb-b-4711	459915	0.00134199	6.80002e-05	Usual walking pace || id:ukb-b-4711	TRUE	461902	0.00228283764267344	1.04473484625595e-10	MetS	Metabolic syndrome	TRUE	reported	textfile	2	1	TRUE
rs17513613	T	C	T	C	-0.0174503992564115	0.00730518	NA	0.671579	FALSE	FALSE	FALSE	ukb-b-4711	459915	0.00135296	6.69993e-08	Usual walking pace || id:ukb-b-4711	TRUE	461902	0.00237330724629155	1.94130472596968e-13	MetS	Metabolic syndrome	TRUE	reported	textfile	2	1	TRUE
rs17639546	G	A	G	A	0.0176500579458323	-0.00102654	NA	0.851471	FALSE	FALSE	FALSE	ukb-b-4711	459915	0.00178051	0.56	Usual walking pace || id:ukb-b-4711	TRUE	461902	0.0029918212861025	3.64746408768782e-09	MetS	Metabolic syndrome	TRUE	reported	textfile	2	1	TRUE
rs17694506	C	T	C	T	0.0144015671766298	-0.00365738	NA	0.389226	FALSE	FALSE	FALSE	ukb-b-4711	459915	0.00130236	0.005	Usual walking pace || id:ukb-b-4711	TRUE	461902	0.00217183373921394	3.33277080903972e-11	MetS	Metabolic syndrome	TRUE	reported	textfile	2	1	TRUE
rs17724992	A	G	A	G	0.014208852879419	-0.0038134	NA	0.732238	FALSE	FALSE	FALSE	ukb-b-4711	459915	0.00143296	0.00779992	Usual walking pace || id:ukb-b-4711	TRUE	461902	0.00246439882374204	8.13453209817374e-09	MetS	Metabolic syndrome	TRUE	reported	textfile	2	1	TRUE
rs17806379	C	T	C	T	0.0203429697785597	-0.00352842	NA	0.817133	FALSE	FALSE	FALSE	ukb-b-4711	459915	0.0016405	0.0309999	Usual walking pace || id:ukb-b-4711	TRUE	461902	0.00279883814638159	3.63871696760429e-13	MetS	Metabolic syndrome	TRUE	reported	textfile	2	1	TRUE
rs1886558	A	G	A	G	0.0121424350815965	-0.00441986	NA	0.391877	FALSE	FALSE	FALSE	ukb-b-4711	459915	0.00130886	0.000729995	Usual walking pace || id:ukb-b-4711	TRUE	461902	0.00221388754406847	4.14249915705556e-08	MetS	Metabolic syndrome	TRUE	reported	textfile	2	1	TRUE
rs1914888	A	G	A	G	0.0129114904544835	-0.00303649	NA	0.508679	FALSE	FALSE	FALSE	ukb-b-4711	459915	0.00126946	0.017	Usual walking pace || id:ukb-b-4711	TRUE	461902	0.00212949642943493	1.33467743003933e-09	MetS	Metabolic syndrome	TRUE	reported	textfile	2	1	TRUE
rs1945941	G	A	G	A	0.0120290605813089	-0.00155824	NA	0.437152	FALSE	FALSE	FALSE	ukb-b-4711	459915	0.00128123	0.22	Usual walking pace || id:ukb-b-4711	TRUE	461902	0.00218397504801125	3.63192073225151e-08	MetS	Metabolic syndrome	TRUE	reported	textfile	2	1	TRUE
rs2015407	A	G	A	G	0.0139316394031997	-0.00234711	NA	0.349907	FALSE	FALSE	FALSE	ukb-b-4711	459915	0.00132489	0.0759994	Usual walking pace || id:ukb-b-4711	TRUE	461902	0.00223634870035835	4.67518774392377e-10	MetS	Metabolic syndrome	TRUE	reported	textfile	2	1	TRUE
rs2060604	T	C	T	C	0.0150050717425189	-0.00509891	NA	0.590931	FALSE	FALSE	FALSE	ukb-b-4711	459915	0.00128671	7.39997e-05	Usual walking pace || id:ukb-b-4711	TRUE	461902	0.00214747508793999	2.80208901420578e-12	MetS	Metabolic syndrome	TRUE	reported	textfile	2	1	TRUE
rs2066295	A	G	A	G	0.0226925325165289	-0.00885008	NA	0.772152	FALSE	FALSE	FALSE	ukb-b-4711	459915	0.00150595	4.20001e-09	Usual walking pace || id:ukb-b-4711	TRUE	461902	0.00262713353717714	5.73290301720777e-18	MetS	Metabolic syndrome	TRUE	reported	textfile	2	1	TRUE
rs2075226	A	G	A	G	-0.0128618003506711	0.00171561	NA	0.630355	FALSE	FALSE	FALSE	ukb-b-4711	459915	0.00131199	0.19	Usual walking pace || id:ukb-b-4711	TRUE	461902	0.00230731384341996	2.48440048971167e-08	MetS	Metabolic syndrome	TRUE	reported	textfile	2	1	TRUE
rs2178270	T	C	T	C	0.0154253513280327	-4.71775e-05	NA	0.81672	FALSE	FALSE	FALSE	ukb-b-4711	459915	0.0016385	0.98	Usual walking pace || id:ukb-b-4711	TRUE	461902	0.00269456948779545	1.03673455483651e-08	MetS	Metabolic syndrome	TRUE	reported	textfile	2	1	TRUE
rs2275543	T	C	T	C	-0.0191215590563441	0.000909398	NA	0.898225	FALSE	FALSE	FALSE	ukb-b-4711	459915	0.00209762	0.66	Usual walking pace || id:ukb-b-4711	TRUE	461902	0.00329607102901225	6.57953441067627e-09	MetS	Metabolic syndrome	TRUE	reported	textfile	2	1	TRUE
rs2298969	A	G	A	G	0.011535950156906	-0.00277841	NA	0.51841	FALSE	FALSE	FALSE	ukb-b-4711	459915	0.00126784	0.0280001	Usual walking pace || id:ukb-b-4711	TRUE	461902	0.00207690540750946	2.78577094400996e-08	MetS	Metabolic syndrome	TRUE	reported	textfile	2	1	TRUE
rs2361988	T	C	T	C	0.0142527344215338	-0.00208287	NA	0.741869	FALSE	FALSE	FALSE	ukb-b-4711	459915	0.00144925	0.15	Usual walking pace || id:ukb-b-4711	TRUE	461902	0.0024476372685961	5.77804006470873e-09	MetS	Metabolic syndrome	TRUE	reported	textfile	2	1	TRUE
rs2526754	G	A	G	A	0.0217507887930605	-0.00928073	NA	0.522267	FALSE	FALSE	FALSE	ukb-b-4711	459915	0.00126555	2.19989e-13	Usual walking pace || id:ukb-b-4711	TRUE	461902	0.00225866820454706	5.97773694449643e-22	MetS	Metabolic syndrome	TRUE	reported	textfile	2	1	TRUE
rs2531995	C	T	C	T	-0.0188369342431676	0.00333737	NA	0.381436	FALSE	FALSE	FALSE	ukb-b-4711	459915	0.00130374	0.01	Usual walking pace || id:ukb-b-4711	TRUE	461902	0.00222805372593376	2.80443216796036e-17	MetS	Metabolic syndrome	TRUE	reported	textfile	2	1	TRUE
rs2596933	G	A	G	A	0.013625861725573	-0.00284629	NA	0.276374	FALSE	FALSE	FALSE	ukb-b-4711	459915	0.00142644	0.0460002	Usual walking pace || id:ukb-b-4711	TRUE	461902	0.00239396750571909	1.25744743412909e-08	MetS	Metabolic syndrome	TRUE	reported	textfile	2	1	TRUE
rs261336	G	A	G	A	-0.0196259562781282	0.000973643	NA	0.161713	FALSE	FALSE	FALSE	ukb-b-4711	459915	0.00171935	0.57	Usual walking pace || id:ukb-b-4711	TRUE	461902	0.00256682500398999	2.07319946527653e-14	MetS	Metabolic syndrome	TRUE	reported	textfile	2	1	TRUE
rs2787693	C	A	C	A	0.0165671688974806	-0.0043607	NA	0.319388	FALSE	FALSE	FALSE	ukb-b-4711	459915	0.00135532	0.00129999	Usual walking pace || id:ukb-b-4711	TRUE	461902	0.00246895336929315	1.943589186027e-11	MetS	Metabolic syndrome	TRUE	reported	textfile	2	1	TRUE
rs2814944	G	A	G	A	-0.0339903179446919	0.00707875	NA	0.852479	FALSE	FALSE	FALSE	ukb-b-4711	459915	0.00178084	7.00003e-05	Usual walking pace || id:ukb-b-4711	TRUE	461902	0.00317703318446609	1.03148444915899e-26	MetS	Metabolic syndrome	TRUE	reported	textfile	2	1	TRUE
rs2836753	T	C	T	C	-0.0132532555513243	-0.0012315	NA	0.362602	FALSE	FALSE	FALSE	ukb-b-4711	459915	0.0013163	0.35	Usual walking pace || id:ukb-b-4711	TRUE	461902	0.00215164066446222	7.29268376871915e-10	MetS	Metabolic syndrome	TRUE	reported	textfile	2	1	TRUE
rs2861688	T	C	T	C	0.0155294830055727	-0.00323091	NA	0.724051	FALSE	FALSE	FALSE	ukb-b-4711	459915	0.00141425	0.0219999	Usual walking pace || id:ukb-b-4711	TRUE	461902	0.00239530255965203	8.97333585538675e-11	MetS	Metabolic syndrome	TRUE	reported	textfile	2	1	TRUE
rs2968856	T	C	T	C	0.0159506044651619	-0.00310099	NA	0.750871	FALSE	FALSE	FALSE	ukb-b-4711	459915	0.0014658	0.0340001	Usual walking pace || id:ukb-b-4711	TRUE	461902	0.00237306144298305	1.79825793312316e-11	MetS	Metabolic syndrome	TRUE	reported	textfile	2	1	TRUE
rs320	T	G	T	G	0.0307207556258109	-0.00268326	NA	0.728449	FALSE	FALSE	FALSE	ukb-b-4711	459915	0.00142319	0.0589997	Usual walking pace || id:ukb-b-4711	TRUE	461902	0.00222496157651016	2.30240194450312e-43	MetS	Metabolic syndrome	TRUE	reported	textfile	2	1	TRUE
rs3211995	G	A	G	A	0.021136485918318	-0.00104295	NA	0.839768	FALSE	FALSE	FALSE	ukb-b-4711	459915	0.00173403	0.55	Usual walking pace || id:ukb-b-4711	TRUE	461902	0.00285110057999026	1.23057297888584e-13	MetS	Metabolic syndrome	TRUE	reported	textfile	2	1	TRUE
rs323781	A	C	A	C	-0.0319295447535089	0.00813908	NA	0.972511	FALSE	FALSE	FALSE	ukb-b-4711	459915	0.00391792	0.0379997	Usual walking pace || id:ukb-b-4711	TRUE	461902	0.00580665062196152	3.8240906778051e-08	MetS	Metabolic syndrome	TRUE	reported	textfile	2	1	TRUE
rs349088	C	A	C	A	0.0126056464179001	-0.00242246	NA	0.499175	FALSE	FALSE	FALSE	ukb-b-4711	459915	0.00127085	0.0569994	Usual walking pace || id:ukb-b-4711	TRUE	461902	0.00212952977408114	3.23018733093001e-09	MetS	Metabolic syndrome	TRUE	reported	textfile	2	1	TRUE
rs350832	G	A	G	A	-0.0144422740145417	0.0073498	NA	0.229372	FALSE	FALSE	FALSE	ukb-b-4711	459915	0.00151405	1.2e-06	Usual walking pace || id:ukb-b-4711	TRUE	461902	0.00256853953223876	1.87933514081397e-08	MetS	Metabolic syndrome	TRUE	reported	textfile	2	1	TRUE
rs3749262	G	A	G	A	-0.0187613851174331	0.0035081	NA	0.722904	FALSE	FALSE	FALSE	ukb-b-4711	459915	0.00141508	0.0129999	Usual walking pace || id:ukb-b-4711	TRUE	461902	0.00242854809658325	1.11546035095195e-14	MetS	Metabolic syndrome	TRUE	reported	textfile	2	1	TRUE
rs3808436	A	G	A	G	0.0155820918574949	0.00124371	NA	0.446738	FALSE	FALSE	FALSE	ukb-b-4711	459915	0.00127522	0.33	Usual walking pace || id:ukb-b-4711	TRUE	461902	0.00211132698761659	1.58008962214524e-13	MetS	Metabolic syndrome	TRUE	reported	textfile	2	1	TRUE
rs3810291	G	A	G	A	-0.0191739319421305	0.00300484	NA	0.325053	FALSE	FALSE	FALSE	ukb-b-4711	459915	0.00135017	0.0259998	Usual walking pace || id:ukb-b-4711	TRUE	461902	0.00226722196081702	2.74306766434368e-17	MetS	Metabolic syndrome	TRUE	reported	textfile	2	1	TRUE
rs3814424	C	T	C	T	-0.024553228287811	-0.00156702	NA	0.842302	FALSE	FALSE	FALSE	ukb-b-4711	459915	0.00173828	0.37	Usual walking pace || id:ukb-b-4711	TRUE	461902	0.00299687168037411	2.54894108051194e-16	MetS	Metabolic syndrome	TRUE	reported	textfile	2	1	TRUE
rs3814883	C	T	C	T	-0.0260472419356213	0.00250106	NA	0.517572	FALSE	FALSE	FALSE	ukb-b-4711	459915	0.00127058	0.0490004	Usual walking pace || id:ukb-b-4711	TRUE	461902	0.00225489296912238	7.26008967109237e-31	MetS	Metabolic syndrome	TRUE	reported	textfile	2	1	TRUE
rs3826408	C	T	C	T	-0.0123596612654568	0.00608894	NA	0.543178	FALSE	FALSE	FALSE	ukb-b-4711	459915	0.00126942	1.6e-06	Usual walking pace || id:ukb-b-4711	TRUE	461902	0.00212659255872084	6.17472656497931e-09	MetS	Metabolic syndrome	TRUE	reported	textfile	2	1	TRUE
rs3902840	G	A	G	A	-0.0206311024850782	0.00180943	NA	0.91221	FALSE	FALSE	FALSE	ukb-b-4711	459915	0.00223896	0.42	Usual walking pace || id:ukb-b-4711	TRUE	461902	0.00365935376318572	1.72127703006731e-08	MetS	Metabolic syndrome	TRUE	reported	textfile	2	1	TRUE
rs397092	A	G	A	G	-0.0129740933131488	0.00357704	NA	0.463359	FALSE	FALSE	FALSE	ukb-b-4711	459915	0.00127294	0.005	Usual walking pace || id:ukb-b-4711	TRUE	461902	0.00212730387026394	1.06838626582218e-09	MetS	Metabolic syndrome	TRUE	reported	textfile	2	1	TRUE
rs40067	G	A	G	A	0.0181320334636124	-0.000734331	NA	0.829772	FALSE	FALSE	FALSE	ukb-b-4711	459915	0.0016891	0.66	Usual walking pace || id:ukb-b-4711	TRUE	461902	0.00274633469371501	4.04918829777959e-11	MetS	Metabolic syndrome	TRUE	reported	textfile	2	1	TRUE
rs41741	G	T	G	T	0.0121787143570721	-0.00234409	NA	0.326757	FALSE	FALSE	FALSE	ukb-b-4711	459915	0.00135128	0.0830004	Usual walking pace || id:ukb-b-4711	TRUE	461902	0.00221440450222693	3.80288035425213e-08	MetS	Metabolic syndrome	TRUE	reported	textfile	2	1	TRUE
rs4283409	A	G	A	G	-0.0124719223035296	0.00538169	NA	0.382433	FALSE	FALSE	FALSE	ukb-b-4711	459915	0.00130271	3.59998e-05	Usual walking pace || id:ukb-b-4711	TRUE	461902	0.00215916775667873	7.63776465186422e-09	MetS	Metabolic syndrome	TRUE	reported	textfile	2	1	TRUE
rs429343	A	G	A	G	0.0121097783079127	-0.00323225	NA	0.42343	FALSE	FALSE	FALSE	ukb-b-4711	459915	0.0012828	0.012	Usual walking pace || id:ukb-b-4711	TRUE	461902	0.00212766043812568	1.25859208179319e-08	MetS	Metabolic syndrome	TRUE	reported	textfile	2	1	TRUE
rs4377779	T	C	T	C	0.0130792298331949	-0.00353951	NA	0.653032	FALSE	FALSE	FALSE	ukb-b-4711	459915	0.00133031	0.00779992	Usual walking pace || id:ukb-b-4711	TRUE	461902	0.00224025253568732	5.27412999873785e-09	MetS	Metabolic syndrome	TRUE	reported	textfile	2	1	TRUE
rs442177	G	T	G	T	-0.0111202005888601	-0.000775443	NA	0.405529	FALSE	FALSE	FALSE	ukb-b-4711	459915	0.00128764	0.55	Usual walking pace || id:ukb-b-4711	TRUE	461902	0.00202339154274082	3.88893719103536e-08	MetS	Metabolic syndrome	TRUE	reported	textfile	2	1	TRUE
rs4482463	C	A	C	A	0.0285971992771569	-0.00589989	NA	0.076964	FALSE	FALSE	FALSE	ukb-b-4711	459915	0.00238136	0.0129999	Usual walking pace || id:ukb-b-4711	TRUE	461902	0.00413685445343842	4.75218709540786e-12	MetS	Metabolic syndrome	TRUE	reported	textfile	2	1	TRUE
rs4660208	A	G	A	G	-0.0227719947909002	0.00634677	NA	0.790335	FALSE	FALSE	FALSE	ukb-b-4711	459915	0.00155513	4.49997e-05	Usual walking pace || id:ukb-b-4711	TRUE	461902	0.0026122202091351	2.84445348766892e-18	MetS	Metabolic syndrome	TRUE	reported	textfile	2	1	TRUE
rs4671328	T	G	T	G	0.0182456138108204	-0.00164583	NA	0.448602	FALSE	FALSE	FALSE	ukb-b-4711	459915	0.00128241	0.2	Usual walking pace || id:ukb-b-4711	TRUE	461902	0.0021941396329426	9.1280012508775e-17	MetS	Metabolic syndrome	TRUE	reported	textfile	2	1	TRUE
rs4693325	A	C	A	C	-0.0158517136507865	0.00261804	NA	0.192232	FALSE	FALSE	FALSE	ukb-b-4711	459915	0.00161854	0.11	Usual walking pace || id:ukb-b-4711	TRUE	461902	0.00263315164129113	1.74359473487786e-09	MetS	Metabolic syndrome	TRUE	reported	textfile	2	1	TRUE
rs4740619	T	C	T	C	0.0137938552403875	-5.20172e-05	NA	0.550738	FALSE	FALSE	FALSE	ukb-b-4711	459915	0.00127267	0.97	Usual walking pace || id:ukb-b-4711	TRUE	461902	0.00211055368051075	6.33308460297761e-11	MetS	Metabolic syndrome	TRUE	reported	textfile	2	1	TRUE
rs4757144	G	A	G	A	-0.0116738730853943	0.00298416	NA	0.409826	FALSE	FALSE	FALSE	ukb-b-4711	459915	0.00128751	0.02	Usual walking pace || id:ukb-b-4711	TRUE	461902	0.00213087198825283	4.2907070447552e-08	MetS	Metabolic syndrome	TRUE	reported	textfile	2	1	TRUE
rs4790292	C	A	C	A	0.0195983490797892	-0.00985454	NA	0.846247	FALSE	FALSE	FALSE	ukb-b-4711	459915	0.00176159	2.19999e-08	Usual walking pace || id:ukb-b-4711	TRUE	461902	0.00310215531460725	2.65560905843516e-10	MetS	Metabolic syndrome	TRUE	reported	textfile	2	1	TRUE
rs4805758	G	A	G	A	0.0203307714406713	-0.00529825	NA	0.828279	FALSE	FALSE	FALSE	ukb-b-4711	459915	0.00167915	0.0016	Usual walking pace || id:ukb-b-4711	TRUE	461902	0.00281939656320773	5.55275788805955e-13	MetS	Metabolic syndrome	TRUE	reported	textfile	2	1	TRUE
rs4889782	C	T	C	T	0.0129841741796236	-0.00337227	NA	0.390778	FALSE	FALSE	FALSE	ukb-b-4711	459915	0.00130344	0.00969996	Usual walking pace || id:ukb-b-4711	TRUE	461902	0.00215238291341961	1.61477516255348e-09	MetS	Metabolic syndrome	TRUE	reported	textfile	2	1	TRUE
rs4890439	G	A	G	A	0.0120766166323362	-0.000196628	NA	0.625849	FALSE	FALSE	FALSE	ukb-b-4711	459915	0.00130947	0.88	Usual walking pace || id:ukb-b-4711	TRUE	461902	0.00220934904379846	4.59934726209351e-08	MetS	Metabolic syndrome	TRUE	reported	textfile	2	1	TRUE
rs4929923	T	C	T	C	-0.0145256237347266	0.00399314	NA	0.354841	FALSE	FALSE	FALSE	ukb-b-4711	459915	0.00132171	0.0025	Usual walking pace || id:ukb-b-4711	TRUE	461902	0.00220278149115261	4.27500047734423e-11	MetS	Metabolic syndrome	TRUE	reported	textfile	2	1	TRUE
rs4947406	T	G	T	G	0.0162488495567723	-0.00138462	NA	0.328633	FALSE	FALSE	FALSE	ukb-b-4711	459915	0.00135443	0.31	Usual walking pace || id:ukb-b-4711	TRUE	461902	0.00238385114140008	9.34682938645998e-12	MetS	Metabolic syndrome	TRUE	reported	textfile	2	1	TRUE
rs4971632	T	C	T	C	0.0171491609964636	-0.00249683	NA	0.162531	FALSE	FALSE	FALSE	ukb-b-4711	459915	0.00171522	0.15	Usual walking pace || id:ukb-b-4711	TRUE	461902	0.00282426364307049	1.26262268710483e-09	MetS	Metabolic syndrome	TRUE	reported	textfile	2	1	TRUE
rs502153	C	T	C	T	-0.012433195035013	0.00156103	NA	0.446571	FALSE	FALSE	FALSE	ukb-b-4711	459915	0.00127351	0.22	Usual walking pace || id:ukb-b-4711	TRUE	461902	0.00214427759998556	6.6984903525765e-09	MetS	Metabolic syndrome	TRUE	reported	textfile	2	1	TRUE
rs6115015	G	A	G	A	-0.0130125796272901	0.0029802	NA	0.364656	FALSE	FALSE	FALSE	ukb-b-4711	459915	0.00131837	0.0239999	Usual walking pace || id:ukb-b-4711	TRUE	461902	0.00224019834193167	6.29699399590349e-09	MetS	Metabolic syndrome	TRUE	reported	textfile	2	1	TRUE
rs6142206	G	A	G	A	-0.011515434311878	-0.00184075	NA	0.579273	FALSE	FALSE	FALSE	ukb-b-4711	459915	0.00128273	0.15	Usual walking pace || id:ukb-b-4711	TRUE	461902	0.00208969405114196	3.57645363719788e-08	MetS	Metabolic syndrome	TRUE	reported	textfile	2	1	TRUE
rs6463489	T	C	T	C	0.0236127966193408	-0.0035357	NA	0.11104	FALSE	FALSE	FALSE	ukb-b-4711	459915	0.00201632	0.08	Usual walking pace || id:ukb-b-4711	TRUE	461902	0.00412381893259105	1.02854221367962e-08	MetS	Metabolic syndrome	TRUE	reported	textfile	2	1	TRUE
rs6484478	A	G	A	G	-0.0158577092451084	0.0027022	NA	0.225984	FALSE	FALSE	FALSE	ukb-b-4711	459915	0.00151147	0.0739997	Usual walking pace || id:ukb-b-4711	TRUE	461902	0.00256158829060196	5.99444218854331e-10	MetS	Metabolic syndrome	TRUE	reported	textfile	2	1	TRUE
rs6499240	A	G	A	G	-0.0201629576700064	0.00535444	NA	0.408322	FALSE	FALSE	FALSE	ukb-b-4711	459915	0.0012908	3.40001e-05	Usual walking pace || id:ukb-b-4711	TRUE	461902	0.0022943507357191	1.52125905367019e-18	MetS	Metabolic syndrome	TRUE	reported	textfile	2	1	TRUE
rs6545714	G	A	G	A	0.0190269945932722	-0.00551822	NA	0.398548	FALSE	FALSE	FALSE	ukb-b-4711	459915	0.00129484	2e-05	Usual walking pace || id:ukb-b-4711	TRUE	461902	0.00218548502152782	3.14581158701915e-18	MetS	Metabolic syndrome	TRUE	reported	textfile	2	1	TRUE
rs6575340	G	A	G	A	-0.0136069861093104	0.00344658	NA	0.363998	FALSE	FALSE	FALSE	ukb-b-4711	459915	0.00131862	0.00899995	Usual walking pace || id:ukb-b-4711	TRUE	461902	0.0022199201726002	8.81593162724724e-10	MetS	Metabolic syndrome	TRUE	reported	textfile	2	1	TRUE
rs6577584	T	G	T	G	-0.0139474112874705	0.00233429	NA	0.658696	FALSE	FALSE	FALSE	ukb-b-4711	459915	0.00133656	0.0810009	Usual walking pace || id:ukb-b-4711	TRUE	461902	0.00218241236742658	1.64995215925242e-10	MetS	Metabolic syndrome	TRUE	reported	textfile	2	1	TRUE
rs6602151	T	C	T	C	-0.0145813668340592	0.00466022	NA	0.306969	FALSE	FALSE	FALSE	ukb-b-4711	459915	0.00139177	0.000809991	Usual walking pace || id:ukb-b-4711	TRUE	461902	0.00235440893046108	5.89482566394892e-10	MetS	Metabolic syndrome	TRUE	reported	textfile	2	1	TRUE
rs6603004	A	G	A	G	-0.0126564834718611	0.00398742	NA	0.477069	FALSE	FALSE	FALSE	ukb-b-4711	459915	0.00126731	0.0017	Usual walking pace || id:ukb-b-4711	TRUE	461902	0.00210465289507769	1.81478337848666e-09	MetS	Metabolic syndrome	TRUE	reported	textfile	2	1	TRUE
rs6673977	A	G	A	G	-0.0124986270287663	0.00123117	NA	0.621409	FALSE	FALSE	FALSE	ukb-b-4711	459915	0.0013095	0.35	Usual walking pace || id:ukb-b-4711	TRUE	461902	0.00221321641019841	1.63017252447587e-08	MetS	Metabolic syndrome	TRUE	reported	textfile	2	1	TRUE
rs6711375	G	A	G	A	-0.0137645592487622	0.00459041	NA	0.322327	FALSE	FALSE	FALSE	ukb-b-4711	459915	0.00135923	0.000729995	Usual walking pace || id:ukb-b-4711	TRUE	461902	0.00225937065266216	1.11362842984916e-09	MetS	Metabolic syndrome	TRUE	reported	textfile	2	1	TRUE
rs6754311	T	C	T	C	0.0133990704395581	-0.00407808	NA	0.735557	FALSE	FALSE	FALSE	ukb-b-4711	459915	0.00142937	0.00430002	Usual walking pace || id:ukb-b-4711	TRUE	461902	0.00214180122327641	3.95021671869439e-10	MetS	Metabolic syndrome	TRUE	reported	textfile	2	1	TRUE
rs676387	C	A	C	A	-0.013078079005401	0.00516948	NA	0.714896	FALSE	FALSE	FALSE	ukb-b-4711	459915	0.00140151	0.000230001	Usual walking pace || id:ukb-b-4711	TRUE	461902	0.00236992450331295	3.42192348522783e-08	MetS	Metabolic syndrome	TRUE	reported	textfile	2	1	TRUE
rs687672	T	C	T	C	0.0213915452192043	-0.00365184	NA	0.199321	FALSE	FALSE	FALSE	ukb-b-4711	459915	0.00158367	0.021	Usual walking pace || id:ukb-b-4711	TRUE	461902	0.00284843277159965	5.91566882550649e-14	MetS	Metabolic syndrome	TRUE	reported	textfile	2	1	TRUE
rs703965	C	T	C	T	-0.0122085941781774	0.00193638	NA	0.547271	FALSE	FALSE	FALSE	ukb-b-4711	459915	0.00127025	0.13	Usual walking pace || id:ukb-b-4711	TRUE	461902	0.00211838084048812	8.25473546917937e-09	MetS	Metabolic syndrome	TRUE	reported	textfile	2	1	TRUE
rs7075195	A	G	A	G	0.0165050521096478	-0.00971431	NA	0.582374	FALSE	FALSE	FALSE	ukb-b-4711	459915	0.00128453	4.00037e-14	Usual walking pace || id:ukb-b-4711	TRUE	461902	0.00203663563404896	5.31474159975326e-16	MetS	Metabolic syndrome	TRUE	reported	textfile	2	1	TRUE
rs7084454	G	A	G	A	-0.0162968856570059	0.00837093	NA	0.676834	FALSE	FALSE	FALSE	ukb-b-4711	459915	0.00135449	6.4e-10	Usual walking pace || id:ukb-b-4711	TRUE	461902	0.00228108150093637	9.04108970597282e-13	MetS	Metabolic syndrome	TRUE	reported	textfile	2	1	TRUE
rs7132908	G	A	G	A	-0.0185431328661807	0.00405758	NA	0.615614	FALSE	FALSE	FALSE	ukb-b-4711	459915	0.00130182	0.00179999	Usual walking pace || id:ukb-b-4711	TRUE	461902	0.00239214736679128	9.0693053982461e-15	MetS	Metabolic syndrome	TRUE	reported	textfile	2	1	TRUE
rs7144011	G	T	G	T	-0.0228031027344774	0.00340598	NA	0.778983	FALSE	FALSE	FALSE	ukb-b-4711	459915	0.00152698	0.0259998	Usual walking pace || id:ukb-b-4711	TRUE	461902	0.00267899336805138	1.71227876037024e-17	MetS	Metabolic syndrome	TRUE	reported	textfile	2	1	TRUE
rs7198357	C	T	C	T	0.0171587683081871	-0.00046601	NA	0.837591	FALSE	FALSE	FALSE	ukb-b-4711	459915	0.00171532	0.79	Usual walking pace || id:ukb-b-4711	TRUE	461902	0.00259943925146217	4.08531564738316e-11	MetS	Metabolic syndrome	TRUE	reported	textfile	2	1	TRUE
rs7212293	A	G	A	G	-0.0220869133171744	0.00233457	NA	0.803774	FALSE	FALSE	FALSE	ukb-b-4711	459915	0.00159422	0.14	Usual walking pace || id:ukb-b-4711	TRUE	461902	0.00262579864463959	4.04789639723749e-17	MetS	Metabolic syndrome	TRUE	reported	textfile	2	1	TRUE
rs741959	A	G	A	G	0.0141858357217332	-0.00507514	NA	0.4173	FALSE	FALSE	FALSE	ukb-b-4711	459915	0.00128353	7.69999e-05	Usual walking pace || id:ukb-b-4711	TRUE	461902	0.0021693866809066	6.18902725120356e-11	MetS	Metabolic syndrome	TRUE	reported	textfile	2	1	TRUE
rs7488867	C	T	C	T	0.0151580948563474	-0.00177161	NA	0.744831	FALSE	FALSE	FALSE	ukb-b-4711	459915	0.0014537	0.22	Usual walking pace || id:ukb-b-4711	TRUE	461902	0.00251080848386941	1.5687251115769e-09	MetS	Metabolic syndrome	TRUE	reported	textfile	2	1	TRUE
rs7581217	T	C	T	C	0.012684508187248	-0.00267816	NA	0.353546	FALSE	FALSE	FALSE	ukb-b-4711	459915	0.00132158	0.0430002	Usual walking pace || id:ukb-b-4711	TRUE	461902	0.00217997512407561	5.93254702424725e-09	MetS	Metabolic syndrome	TRUE	reported	textfile	2	1	TRUE
rs7642876	A	G	A	G	0.0122237879578972	-0.00183629	NA	0.406186	FALSE	FALSE	FALSE	ukb-b-4711	459915	0.00128778	0.15	Usual walking pace || id:ukb-b-4711	TRUE	461902	0.00215199796049132	1.34533990231226e-08	MetS	Metabolic syndrome	TRUE	reported	textfile	2	1	TRUE
rs7668263	T	C	T	C	-0.0118439303235856	0.00203983	NA	0.631472	FALSE	FALSE	FALSE	ukb-b-4711	459915	0.00131569	0.12	Usual walking pace || id:ukb-b-4711	TRUE	461902	0.00216064850477535	4.21364612696505e-08	MetS	Metabolic syndrome	TRUE	reported	textfile	2	1	TRUE
rs7928842	T	C	T	C	-0.0199655485651413	0.0101391	NA	0.591146	FALSE	FALSE	FALSE	ukb-b-4711	459915	0.00128408	2.90001e-15	Usual walking pace || id:ukb-b-4711	TRUE	461902	0.0021590831960727	2.30375998936697e-20	MetS	Metabolic syndrome	TRUE	reported	textfile	2	1	TRUE
rs7982447	T	C	T	C	-0.019127248941274	0.00532199	NA	0.793533	FALSE	FALSE	FALSE	ukb-b-4711	459915	0.0015703	0.000700003	Usual walking pace || id:ukb-b-4711	TRUE	461902	0.00266230784310021	6.74724537189413e-13	MetS	Metabolic syndrome	TRUE	reported	textfile	2	1	TRUE
rs8015400	C	A	C	A	-0.0177395856239478	0.00274095	NA	0.322896	FALSE	FALSE	FALSE	ukb-b-4711	459915	0.00135399	0.0430002	Usual walking pace || id:ukb-b-4711	TRUE	461902	0.00228441429599896	8.13332012066391e-15	MetS	Metabolic syndrome	TRUE	reported	textfile	2	1	TRUE
rs8055138	C	T	C	T	-0.0302980321920991	0.00861085	NA	0.601366	FALSE	FALSE	FALSE	ukb-b-4711	459915	0.00129208	2.70023e-11	Usual walking pace || id:ukb-b-4711	TRUE	461902	0.00243806990220229	1.86371474695148e-35	MetS	Metabolic syndrome	TRUE	reported	textfile	2	1	TRUE
rs8078079	T	C	T	C	0.0146039852412029	-0.00312761	NA	0.594671	FALSE	FALSE	FALSE	ukb-b-4711	459915	0.00129764	0.016	Usual walking pace || id:ukb-b-4711	TRUE	461902	0.00219548550959323	2.89480925518868e-11	MetS	Metabolic syndrome	TRUE	reported	textfile	2	1	TRUE
rs808820	A	G	A	G	-0.0215065596792028	0.00645595	NA	0.885895	FALSE	FALSE	FALSE	ukb-b-4711	459915	0.00199124	0.0012	Usual walking pace || id:ukb-b-4711	TRUE	461902	0.0035040266418694	8.37405153318499e-10	MetS	Metabolic syndrome	TRUE	reported	textfile	2	1	TRUE
rs818524	T	C	T	C	-0.0128910767695757	0.00126003	NA	0.304914	FALSE	FALSE	FALSE	ukb-b-4711	459915	0.00137676	0.36	Usual walking pace || id:ukb-b-4711	TRUE	461902	0.00232236665060987	2.84306454176711e-08	MetS	Metabolic syndrome	TRUE	reported	textfile	2	1	TRUE
rs891387	T	C	T	C	0.0205946111817083	-0.00786028	NA	0.50506	FALSE	FALSE	FALSE	ukb-b-4711	459915	0.00126616	5.39995e-10	Usual walking pace || id:ukb-b-4711	TRUE	461902	0.00217834143618589	3.25307856314516e-21	MetS	Metabolic syndrome	TRUE	reported	textfile	2	1	TRUE
rs906673	C	T	C	T	0.0128915244314576	-0.00102876	NA	0.402977	FALSE	FALSE	FALSE	ukb-b-4711	459915	0.00129207	0.43	Usual walking pace || id:ukb-b-4711	TRUE	461902	0.00218566995502014	3.67482364401958e-09	MetS	Metabolic syndrome	TRUE	reported	textfile	2	1	TRUE
rs909892	G	A	G	A	0.0167515065720231	-0.00672481	NA	0.865169	FALSE	FALSE	FALSE	ukb-b-4711	459915	0.00186137	0.000299999	Usual walking pace || id:ukb-b-4711	TRUE	461902	0.00295262477206934	1.39967247317625e-08	MetS	Metabolic syndrome	TRUE	reported	textfile	2	1	TRUE
rs938875	A	G	A	G	-0.0191221801692441	0.00342923	NA	0.398383	FALSE	FALSE	FALSE	ukb-b-4711	459915	0.00129099	0.00790005	Usual walking pace || id:ukb-b-4711	TRUE	461902	0.00220125379726471	3.72302129003648e-18	MetS	Metabolic syndrome	TRUE	reported	textfile	2	1	TRUE
rs9556979	T	G	T	G	-0.0134810247290232	0.00155363	NA	0.677705	FALSE	FALSE	FALSE	ukb-b-4711	459915	0.00136821	0.26	Usual walking pace || id:ukb-b-4711	TRUE	461902	0.0022990995522934	4.5290866056916e-09	MetS	Metabolic syndrome	TRUE	reported	textfile	2	1	TRUE
rs9630985	A	C	A	C	-0.0144849794937707	0.00450061	NA	0.334097	FALSE	FALSE	FALSE	ukb-b-4711	459915	0.00134159	0.000790005	Usual walking pace || id:ukb-b-4711	TRUE	461902	0.00223605620599654	9.29994156227614e-11	MetS	Metabolic syndrome	TRUE	reported	textfile	2	1	TRUE
rs9686661	C	T	C	T	-0.0226813205613596	-0.00214915	NA	0.799339	FALSE	FALSE	FALSE	ukb-b-4711	459915	0.00157762	0.17	Usual walking pace || id:ukb-b-4711	TRUE	461902	0.00261858516699305	4.64902590888729e-18	MetS	Metabolic syndrome	TRUE	reported	textfile	2	1	TRUE
rs987237	A	G	A	G	-0.0304854101672188	0.00627762	NA	0.820402	FALSE	FALSE	FALSE	ukb-b-4711	459915	0.00164831	0.000140001	Usual walking pace || id:ukb-b-4711	TRUE	461902	0.00290075821325855	7.81374627212359e-26	MetS	Metabolic syndrome	TRUE	reported	textfile	2	1	TRUE
rs998584	C	A	C	A	-0.0133733512853705	-0.00062666	NA	0.51723	FALSE	FALSE	FALSE	ukb-b-4711	459915	0.00126871	0.62	Usual walking pace || id:ukb-b-4711	TRUE	461902	0.00206792287586142	9.99375793941375e-11	MetS	Metabolic syndrome	TRUE	reported	textfile	2	1	TRUE
rs10059884	A	C	A	C	0.0651	-0.000678208	0.5856	0.596183	FALSE	FALSE	FALSE	ukb-b-4711	459915	0.00129022	0.6	Usual walking pace || id:ukb-b-4711	TRUE	218754	0.0092	1.92398e-12	finn-b-I9_HYPTENS	Hypertension || id:finn-b-I9_HYPTENS	TRUE	reported	textfile	2	1	TRUE
rs10185395	T	G	T	G	0.0587	-0.00060139	0.243	0.179405	FALSE	FALSE	FALSE	ukb-b-4711	459915	0.00165139	0.719999	Usual walking pace || id:ukb-b-4711	TRUE	218754	0.0107	3.539e-08	finn-b-I9_HYPTENS	Hypertension || id:finn-b-I9_HYPTENS	TRUE	reported	textfile	2	1	TRUE
rs10206833	A	G	A	G	-0.079	0.00027534	0.8661	0.911198	FALSE	FALSE	FALSE	ukb-b-4711	459915	0.00222362	0.9	Usual walking pace || id:ukb-b-4711	TRUE	218754	0.0134	3.56098e-09	finn-b-I9_HYPTENS	Hypertension || id:finn-b-I9_HYPTENS	TRUE	reported	textfile	2	1	TRUE
rs10217559	T	C	T	C	0.0584	-0.000312581	0.6936	0.684568	FALSE	FALSE	FALSE	ukb-b-4711	459915	0.00136644	0.82	Usual walking pace || id:ukb-b-4711	TRUE	218754	0.0099	3.87302e-09	finn-b-I9_HYPTENS	Hypertension || id:finn-b-I9_HYPTENS	TRUE	reported	textfile	2	1	TRUE
rs10757274	G	A	G	A	0.0507	-0.00145943	0.432	0.490222	FALSE	FALSE	FALSE	ukb-b-4711	459915	0.00126476	0.25	Usual walking pace || id:ukb-b-4711	TRUE	218754	0.0092	3.51803e-08	finn-b-I9_HYPTENS	Hypertension || id:finn-b-I9_HYPTENS	TRUE	reported	textfile	2	1	TRUE
rs10786736	C	G	C	G	-0.1089	0.00116435	0.09173	0.100748	FALSE	TRUE	FALSE	ukb-b-4711	459915	0.00210175	0.58	Usual walking pace || id:ukb-b-4711	TRUE	218754	0.0158	5.48656e-12	finn-b-I9_HYPTENS	Hypertension || id:finn-b-I9_HYPTENS	TRUE	reported	textfile	2	1	TRUE
rs117515309	A	C	A	C	-0.1088	-0.00672263	0.06182	0.029361	FALSE	FALSE	FALSE	ukb-b-4711	459915	0.00376462	0.0739997	Usual walking pace || id:ukb-b-4711	TRUE	218754	0.019	1.10499e-08	finn-b-I9_HYPTENS	Hypertension || id:finn-b-I9_HYPTENS	TRUE	reported	textfile	2	1	TRUE
rs12509595	C	T	C	T	0.1157	0.00170306	0.3122	0.291544	FALSE	FALSE	FALSE	ukb-b-4711	459915	0.00139372	0.22	Usual walking pace || id:ukb-b-4711	TRUE	218754	0.0099	1.3369e-31	finn-b-I9_HYPTENS	Hypertension || id:finn-b-I9_HYPTENS	TRUE	reported	textfile	2	1	TRUE
rs1275984	C	A	C	A	-0.0953	0.00242729	0.549	0.616184	FALSE	FALSE	FALSE	ukb-b-4711	459915	0.00130368	0.0629999	Usual walking pace || id:ukb-b-4711	TRUE	218754	0.0092	3.37987e-25	finn-b-I9_HYPTENS	Hypertension || id:finn-b-I9_HYPTENS	TRUE	reported	textfile	2	1	TRUE
rs12828438	G	A	G	A	-0.0606	-0.000275582	0.5354	0.598863	FALSE	FALSE	FALSE	ukb-b-4711	459915	0.00129303	0.83	Usual walking pace || id:ukb-b-4711	TRUE	218754	0.0092	5.00956e-11	finn-b-I9_HYPTENS	Hypertension || id:finn-b-I9_HYPTENS	TRUE	reported	textfile	2	1	TRUE
rs13112725	C	G	C	G	0.0697	9.88204e-05	0.8285	0.759285	FALSE	TRUE	FALSE	ukb-b-4711	459915	0.00148	0.95	Usual walking pace || id:ukb-b-4711	TRUE	218754	0.0121	9.34308e-09	finn-b-I9_HYPTENS	Hypertension || id:finn-b-I9_HYPTENS	TRUE	reported	textfile	2	1	TRUE
rs1317181	T	G	T	G	0.0701	0.00108444	0.2099	0.2184	FALSE	FALSE	FALSE	ukb-b-4711	459915	0.00153019	0.48	Usual walking pace || id:ukb-b-4711	TRUE	218754	0.0112	4.03999e-10	finn-b-I9_HYPTENS	Hypertension || id:finn-b-I9_HYPTENS	TRUE	reported	textfile	2	1	TRUE
rs1358350	A	T	A	T	0.0663	0.000494941	0.7541	0.669558	FALSE	TRUE	FALSE	ukb-b-4711	459915	0.001347	0.709999	Usual walking pace || id:ukb-b-4711	TRUE	218754	0.0106	4.59103e-10	finn-b-I9_HYPTENS	Hypertension || id:finn-b-I9_HYPTENS	TRUE	reported	textfile	2	1	TRUE
rs1374264	C	A	C	A	-0.0603	-0.000425088	0.4146	0.450118	FALSE	FALSE	FALSE	ukb-b-4711	459915	0.0012703	0.74	Usual walking pace || id:ukb-b-4711	TRUE	218754	0.0092	6.94704e-11	finn-b-I9_HYPTENS	Hypertension || id:finn-b-I9_HYPTENS	TRUE	reported	textfile	2	1	TRUE
rs143439093	G	A	G	A	-0.1373	0.00265667	0.07436	0.017907	FALSE	FALSE	FALSE	ukb-b-4711	459915	0.00514073	0.61	Usual walking pace || id:ukb-b-4711	TRUE	218754	0.0175	5.00956e-15	finn-b-I9_HYPTENS	Hypertension || id:finn-b-I9_HYPTENS	TRUE	reported	textfile	2	1	TRUE
rs145153053	G	A	G	A	0.0707	0.00163854	0.1963	0.169304	FALSE	FALSE	FALSE	ukb-b-4711	459915	0.00169019	0.33	Usual walking pace || id:ukb-b-4711	TRUE	218754	0.0115	7.54397e-10	finn-b-I9_HYPTENS	Hypertension || id:finn-b-I9_HYPTENS	TRUE	reported	textfile	2	1	TRUE
rs149150643	C	T	C	T	-0.1328	0.00234035	0.04503	0.049114	FALSE	FALSE	FALSE	ukb-b-4711	459915	0.00298588	0.43	Usual walking pace || id:ukb-b-4711	TRUE	218754	0.0222	2.27002e-09	finn-b-I9_HYPTENS	Hypertension || id:finn-b-I9_HYPTENS	TRUE	reported	textfile	2	1	TRUE
rs167479	T	G	T	G	-0.0833	0.00244702	0.4249	0.472437	FALSE	FALSE	FALSE	ukb-b-4711	459915	0.00126773	0.0539995	Usual walking pace || id:ukb-b-4711	TRUE	218754	0.0093	2.66011e-19	finn-b-I9_HYPTENS	Hypertension || id:finn-b-I9_HYPTENS	TRUE	reported	textfile	2	1	TRUE
rs16853076	C	T	C	T	-0.1096	0.00058549	0.06089	0.072573	FALSE	FALSE	FALSE	ukb-b-4711	459915	0.00244726	0.81	Usual walking pace || id:ukb-b-4711	TRUE	218754	0.0192	1.064e-08	finn-b-I9_HYPTENS	Hypertension || id:finn-b-I9_HYPTENS	TRUE	reported	textfile	2	1	TRUE
rs1888693	A	G	A	G	0.06	-0.00205346	0.386	0.343297	FALSE	FALSE	FALSE	ukb-b-4711	459915	0.001334	0.12	Usual walking pace || id:ukb-b-4711	TRUE	218754	0.0094	1.45399e-10	finn-b-I9_HYPTENS	Hypertension || id:finn-b-I9_HYPTENS	TRUE	reported	textfile	2	1	TRUE
rs2032451	T	G	T	G	0.0886	0.0020494	0.1098	0.15171	FALSE	FALSE	FALSE	ukb-b-4711	459915	0.0017635	0.25	Usual walking pace || id:ukb-b-4711	TRUE	218754	0.0146	1.28499e-09	finn-b-I9_HYPTENS	Hypertension || id:finn-b-I9_HYPTENS	TRUE	reported	textfile	2	1	TRUE
rs2190994	T	G	T	G	-0.06	-0.000946807	0.276	0.275339	FALSE	FALSE	FALSE	ukb-b-4711	459915	0.00141572	0.5	Usual walking pace || id:ukb-b-4711	TRUE	218754	0.0103	5.08698e-09	finn-b-I9_HYPTENS	Hypertension || id:finn-b-I9_HYPTENS	TRUE	reported	textfile	2	1	TRUE
rs2392929	G	T	G	T	0.062	-0.00082005	0.2979	0.198421	FALSE	FALSE	FALSE	ukb-b-4711	459915	0.00158546	0.6	Usual walking pace || id:ukb-b-4711	TRUE	218754	0.01	5.20703e-10	finn-b-I9_HYPTENS	Hypertension || id:finn-b-I9_HYPTENS	TRUE	reported	textfile	2	1	TRUE
rs2627313	T	C	T	C	0.054	-0.00296004	0.4006	0.44374	FALSE	FALSE	FALSE	ukb-b-4711	459915	0.00127582	0.02	Usual walking pace || id:ukb-b-4711	TRUE	218754	0.0093	7.35106e-09	finn-b-I9_HYPTENS	Hypertension || id:finn-b-I9_HYPTENS	TRUE	reported	textfile	2	1	TRUE
rs2643826	T	C	T	C	0.0627	0.00096377	0.4047	0.452296	FALSE	FALSE	FALSE	ukb-b-4711	459915	0.00127524	0.450001	Usual walking pace || id:ukb-b-4711	TRUE	218754	0.0093	1.75106e-11	finn-b-I9_HYPTENS	Hypertension || id:finn-b-I9_HYPTENS	TRUE	reported	textfile	2	1	TRUE
rs2782981	C	T	C	T	0.0799	-0.000754532	0.6546	0.720022	FALSE	FALSE	FALSE	ukb-b-4711	459915	0.00140771	0.59	Usual walking pace || id:ukb-b-4711	TRUE	218754	0.0096	8.71365e-17	finn-b-I9_HYPTENS	Hypertension || id:finn-b-I9_HYPTENS	TRUE	reported	textfile	2	1	TRUE
rs28567725	C	T	C	T	0.0617	-0.00954199	0.4136	0.412917	FALSE	FALSE	FALSE	ukb-b-4711	459915	0.00128526	1.10002e-13	Usual walking pace || id:ukb-b-4711	TRUE	218754	0.0093	2.76376e-11	finn-b-I9_HYPTENS	Hypertension || id:finn-b-I9_HYPTENS	TRUE	reported	textfile	2	1	TRUE
rs303949	C	A	C	A	0.0849	-0.00732998	0.09934	0.093357	FALSE	FALSE	FALSE	ukb-b-4711	459915	0.00218486	0.000790005	Usual walking pace || id:ukb-b-4711	TRUE	218754	0.0153	2.70402e-08	finn-b-I9_HYPTENS	Hypertension || id:finn-b-I9_HYPTENS	TRUE	reported	textfile	2	1	TRUE
rs34071855	G	C	G	C	0.1033	-0.00331595	0.415	0.339984	FALSE	TRUE	FALSE	ukb-b-4711	459915	0.00134148	0.0129999	Usual walking pace || id:ukb-b-4711	TRUE	218754	0.0093	1.04304e-28	finn-b-I9_HYPTENS	Hypertension || id:finn-b-I9_HYPTENS	TRUE	reported	textfile	2	1	TRUE
rs35427	G	T	G	T	-0.0592	-0.000674509	0.3644	0.382937	FALSE	FALSE	FALSE	ukb-b-4711	459915	0.00133295	0.61	Usual walking pace || id:ukb-b-4711	TRUE	218754	0.0096	5.91398e-10	finn-b-I9_HYPTENS	Hypertension || id:finn-b-I9_HYPTENS	TRUE	reported	textfile	2	1	TRUE
rs35619711	G	C	G	C	0.0614	0.0013787	0.7217	0.733562	FALSE	TRUE	FALSE	ukb-b-4711	459915	0.00143202	0.34	Usual walking pace || id:ukb-b-4711	TRUE	218754	0.0102	1.65299e-09	finn-b-I9_HYPTENS	Hypertension || id:finn-b-I9_HYPTENS	TRUE	reported	textfile	2	1	TRUE
rs3790604	A	C	A	C	0.1321	-0.00409248	0.1709	0.073154	FALSE	FALSE	FALSE	ukb-b-4711	459915	0.0024366	0.0929994	Usual walking pace || id:ukb-b-4711	TRUE	218754	0.0121	1.40314e-27	finn-b-I9_HYPTENS	Hypertension || id:finn-b-I9_HYPTENS	TRUE	reported	textfile	2	1	TRUE
rs3796585	A	G	A	G	-0.0751	0.00366259	0.3465	0.362316	FALSE	FALSE	FALSE	ukb-b-4711	459915	0.00131414	0.00530005	Usual walking pace || id:ukb-b-4711	TRUE	218754	0.0096	4.48126e-15	finn-b-I9_HYPTENS	Hypertension || id:finn-b-I9_HYPTENS	TRUE	reported	textfile	2	1	TRUE
rs3918226	T	C	T	C	0.1721	-0.0102707	0.0699	0.081003	FALSE	FALSE	FALSE	ukb-b-4711	459915	0.00235419	1.29999e-05	Usual walking pace || id:ukb-b-4711	TRUE	218754	0.0179	7.08435e-22	finn-b-I9_HYPTENS	Hypertension || id:finn-b-I9_HYPTENS	TRUE	reported	textfile	2	1	TRUE
rs4685218	T	C	T	C	0.0984	0.000324775	0.09873	0.092602	FALSE	FALSE	FALSE	ukb-b-4711	459915	0.00219018	0.88	Usual walking pace || id:ukb-b-4711	TRUE	218754	0.0153	1.29799e-10	finn-b-I9_HYPTENS	Hypertension || id:finn-b-I9_HYPTENS	TRUE	reported	textfile	2	1	TRUE
rs4932373	C	A	C	A	0.0837	-0.000222432	0.2674	0.325475	FALSE	FALSE	FALSE	ukb-b-4711	459915	0.00135065	0.87	Usual walking pace || id:ukb-b-4711	TRUE	218754	0.0103	5.58085e-16	finn-b-I9_HYPTENS	Hypertension || id:finn-b-I9_HYPTENS	TRUE	reported	textfile	2	1	TRUE
rs557675	G	T	G	T	-0.0613	0.00428887	0.3969	0.470445	FALSE	FALSE	FALSE	ukb-b-4711	459915	0.00126943	0.000729995	Usual walking pace || id:ukb-b-4711	TRUE	218754	0.0093	5.41751e-11	finn-b-I9_HYPTENS	Hypertension || id:finn-b-I9_HYPTENS	TRUE	reported	textfile	2	1	TRUE
rs604723	C	T	C	T	0.0632	-0.00251949	0.741	0.725107	FALSE	FALSE	FALSE	ukb-b-4711	459915	0.00142676	0.0769999	Usual walking pace || id:ukb-b-4711	TRUE	218754	0.0104	1.358e-09	finn-b-I9_HYPTENS	Hypertension || id:finn-b-I9_HYPTENS	TRUE	reported	textfile	2	1	TRUE
rs62426324	T	C	T	C	0.0528	0.000339421	0.5009	0.437535	FALSE	FALSE	FALSE	ukb-b-4711	459915	0.00127425	0.79	Usual walking pace || id:ukb-b-4711	TRUE	218754	0.0091	7.13198e-09	finn-b-I9_HYPTENS	Hypertension || id:finn-b-I9_HYPTENS	TRUE	reported	textfile	2	1	TRUE
rs62434119	T	C	T	C	-0.1345	0.00122351	0.07595	0.071183	FALSE	FALSE	FALSE	ukb-b-4711	459915	0.00247288	0.62	Usual walking pace || id:ukb-b-4711	TRUE	218754	0.0172	6.23017e-15	finn-b-I9_HYPTENS	Hypertension || id:finn-b-I9_HYPTENS	TRUE	reported	textfile	2	1	TRUE
rs62455829	G	A	G	A	-0.0598	0.00264209	0.2782	0.186204	FALSE	FALSE	FALSE	ukb-b-4711	459915	0.00163831	0.11	Usual walking pace || id:ukb-b-4711	TRUE	218754	0.0103	5.68303e-09	finn-b-I9_HYPTENS	Hypertension || id:finn-b-I9_HYPTENS	TRUE	reported	textfile	2	1	TRUE
rs629929	T	G	T	G	0.0595	0.0014276	0.5795	0.609019	FALSE	FALSE	FALSE	ukb-b-4711	459915	0.00130146	0.27	Usual walking pace || id:ukb-b-4711	TRUE	218754	0.0093	1.36201e-10	finn-b-I9_HYPTENS	Hypertension || id:finn-b-I9_HYPTENS	TRUE	reported	textfile	2	1	TRUE
rs6668768	T	C	T	C	0.0668	0.000103348	0.2144	0.130509	FALSE	FALSE	FALSE	ukb-b-4711	459915	0.00189658	0.96	Usual walking pace || id:ukb-b-4711	TRUE	218754	0.0111	1.865e-09	finn-b-I9_HYPTENS	Hypertension || id:finn-b-I9_HYPTENS	TRUE	reported	textfile	2	1	TRUE
rs6860901	T	C	T	C	0.0682	-0.000815675	0.2979	0.314686	FALSE	FALSE	FALSE	ukb-b-4711	459915	0.00136907	0.55	Usual walking pace || id:ukb-b-4711	TRUE	218754	0.01	7.67892e-12	finn-b-I9_HYPTENS	Hypertension || id:finn-b-I9_HYPTENS	TRUE	reported	textfile	2	1	TRUE
rs6918791	G	C	G	C	0.0574	-0.0013007	0.728	0.719882	FALSE	TRUE	FALSE	ukb-b-4711	459915	0.00141237	0.36	Usual walking pace || id:ukb-b-4711	TRUE	218754	0.0103	2.15402e-08	finn-b-I9_HYPTENS	Hypertension || id:finn-b-I9_HYPTENS	TRUE	reported	textfile	2	1	TRUE
rs6961048	G	C	G	C	0.0735	-0.00308697	0.1355	0.101282	FALSE	TRUE	FALSE	ukb-b-4711	459915	0.00209818	0.14	Usual walking pace || id:ukb-b-4711	TRUE	218754	0.0133	3.38797e-08	finn-b-I9_HYPTENS	Hypertension || id:finn-b-I9_HYPTENS	TRUE	reported	textfile	2	1	TRUE
rs7123467	G	C	G	C	0.0682	-0.0024347	0.202	0.118197	FALSE	TRUE	FALSE	ukb-b-4711	459915	0.00196021	0.21	Usual walking pace || id:ukb-b-4711	TRUE	218754	0.0114	2.474e-09	finn-b-I9_HYPTENS	Hypertension || id:finn-b-I9_HYPTENS	TRUE	reported	textfile	2	1	TRUE
rs7134677	T	C	T	C	-0.0748	-0.00060421	0.3819	0.296629	FALSE	FALSE	FALSE	ukb-b-4711	459915	0.0013877	0.66	Usual walking pace || id:ukb-b-4711	TRUE	218754	0.0094	2.13304e-15	finn-b-I9_HYPTENS	Hypertension || id:finn-b-I9_HYPTENS	TRUE	reported	textfile	2	1	TRUE
rs72779268	A	C	A	C	-0.1222	0.00329041	0.06436	0.052856	FALSE	FALSE	FALSE	ukb-b-4711	459915	0.00282037	0.24	Usual walking pace || id:ukb-b-4711	TRUE	218754	0.0187	6.31539e-11	finn-b-I9_HYPTENS	Hypertension || id:finn-b-I9_HYPTENS	TRUE	reported	textfile	2	1	TRUE
rs7483477	G	T	G	T	0.0759	-0.00191319	0.2348	0.24213	FALSE	FALSE	FALSE	ukb-b-4711	459915	0.00147711	0.2	Usual walking pace || id:ukb-b-4711	TRUE	218754	0.0109	3.12176e-12	finn-b-I9_HYPTENS	Hypertension || id:finn-b-I9_HYPTENS	TRUE	reported	textfile	2	1	TRUE
rs7545442	T	C	T	C	0.098	0.00179921	0.07246	0.075931	FALSE	FALSE	FALSE	ukb-b-4711	459915	0.00239299	0.450001	Usual walking pace || id:ukb-b-4711	TRUE	218754	0.0176	2.73602e-08	finn-b-I9_HYPTENS	Hypertension || id:finn-b-I9_HYPTENS	TRUE	reported	textfile	2	1	TRUE
rs78412528	A	G	A	G	0.1406	-0.000132724	0.1674	0.107211	FALSE	FALSE	FALSE	ukb-b-4711	459915	0.00205647	0.95	Usual walking pace || id:ukb-b-4711	TRUE	218754	0.0122	1.0311e-30	finn-b-I9_HYPTENS	Hypertension || id:finn-b-I9_HYPTENS	TRUE	reported	textfile	2	1	TRUE
rs79873333	T	C	T	C	-0.1364	0.00326583	0.04758	0.030414	FALSE	FALSE	FALSE	ukb-b-4711	459915	0.00370037	0.38	Usual walking pace || id:ukb-b-4711	TRUE	218754	0.0215	2.10902e-10	finn-b-I9_HYPTENS	Hypertension || id:finn-b-I9_HYPTENS	TRUE	reported	textfile	2	1	TRUE
rs9899012	A	G	A	G	-0.1068	0.00242418	0.08387	0.061815	FALSE	FALSE	FALSE	ukb-b-4711	459915	0.00270494	0.37	Usual walking pace || id:ukb-b-4711	TRUE	218754	0.0166	1.409e-10	finn-b-I9_HYPTENS	Hypertension || id:finn-b-I9_HYPTENS	TRUE	reported	textfile	2	1	TRUE
rs10276674	C	T	C	T	0.039	-0.00158675	0.836	0.180056	FALSE	FALSE	FALSE	ukb-b-4711	459915	0.00164676	0.34	Usual walking pace || id:ukb-b-4711	TRUE	58074	0.0043	7.77141e-20	ebi-a-GCST005186	Fasting blood glucose || id:ebi-a-GCST005186	TRUE	reported	textfile	2	1	TRUE
rs10830963	G	C	G	C	0.079	0.00124929	0.7	0.724981	FALSE	TRUE	FALSE	ukb-b-4711	459915	0.0014156	0.38	Usual walking pace || id:ukb-b-4711	TRUE	58074	0.0037	2.19989e-100	ebi-a-GCST005186	Fasting blood glucose || id:ebi-a-GCST005186	TRUE	reported	textfile	2	1	TRUE
rs10974438	C	A	C	A	0.019	0.00545424	0.608	0.351366	FALSE	FALSE	FALSE	ukb-b-4711	459915	0.00132689	3.89996e-05	Usual walking pace || id:ukb-b-4711	TRUE	58074	0.0033	5.22697e-09	ebi-a-GCST005186	Fasting blood glucose || id:ebi-a-GCST005186	TRUE	reported	textfile	2	1	TRUE
rs11039138	A	G	A	G	-0.021	0.00312496	0.386	0.376758	FALSE	FALSE	FALSE	ukb-b-4711	459915	0.00131223	0.017	Usual walking pace || id:ukb-b-4711	TRUE	58074	0.0032	1.74e-10	ebi-a-GCST005186	Fasting blood glucose || id:ebi-a-GCST005186	TRUE	reported	textfile	2	1	TRUE
rs11195502	T	C	T	C	-0.035	0.00368429	0.075	0.090803	FALSE	FALSE	FALSE	ukb-b-4711	459915	0.00220529	0.0949992	Usual walking pace || id:ukb-b-4711	TRUE	58074	0.0054	1.035e-10	ebi-a-GCST005186	Fasting blood glucose || id:ebi-a-GCST005186	TRUE	reported	textfile	2	1	TRUE
rs11558471	G	A	G	A	-0.029	0.00330665	0.748	0.317109	FALSE	FALSE	FALSE	ukb-b-4711	459915	0.00136117	0.015	Usual walking pace || id:ukb-b-4711	TRUE	58074	0.0034	7.0648e-18	ebi-a-GCST005186	Fasting blood glucose || id:ebi-a-GCST005186	TRUE	reported	textfile	2	1	TRUE
rs11603334	A	G	A	G	-0.023	-0.00589223	0.129	0.153742	FALSE	FALSE	FALSE	ukb-b-4711	459915	0.00175209	0.000769999	Usual walking pace || id:ukb-b-4711	TRUE	58074	0.0041	2.91897e-08	ebi-a-GCST005186	Fasting blood glucose || id:ebi-a-GCST005186	TRUE	reported	textfile	2	1	TRUE
rs11605924	C	A	C	A	-0.022	0.00159181	0.542	0.52106	FALSE	FALSE	FALSE	ukb-b-4711	459915	0.00126606	0.21	Usual walking pace || id:ukb-b-4711	TRUE	58074	0.0031	2.99226e-13	ebi-a-GCST005186	Fasting blood glucose || id:ebi-a-GCST005186	TRUE	reported	textfile	2	1	TRUE
rs17747324	C	T	C	T	0.024	0.000701697	0.808	0.227575	FALSE	FALSE	FALSE	ukb-b-4711	459915	0.00151496	0.64	Usual walking pace || id:ukb-b-4711	TRUE	58074	0.0039	7.50291e-10	ebi-a-GCST005186	Fasting blood glucose || id:ebi-a-GCST005186	TRUE	reported	textfile	2	1	TRUE
rs2191349	T	G	T	G	0.028	0.0015574	0.467	0.548658	FALSE	FALSE	FALSE	ukb-b-4711	459915	0.00127181	0.22	Usual walking pace || id:ukb-b-4711	TRUE	58074	0.0031	1.97515e-20	ebi-a-GCST005186	Fasting blood glucose || id:ebi-a-GCST005186	TRUE	reported	textfile	2	1	TRUE
rs2524299	T	A	T	A	-0.029	0.00175668	0.892	0.879874	FALSE	TRUE	FALSE	ukb-b-4711	459915	0.00194808	0.37	Usual walking pace || id:ukb-b-4711	TRUE	58074	0.0044	2.59e-11	ebi-a-GCST005186	Fasting blood glucose || id:ebi-a-GCST005186	TRUE	reported	textfile	2	1	TRUE
rs2908282	A	G	A	G	0.064	-0.00170737	0.199	0.178601	FALSE	FALSE	FALSE	ukb-b-4711	459915	0.00165446	0.3	Usual walking pace || id:ukb-b-4711	TRUE	58074	0.0042	3.50913e-53	ebi-a-GCST005186	Fasting blood glucose || id:ebi-a-GCST005186	TRUE	reported	textfile	2	1	TRUE
rs4148804	T	C	T	C	0.083	-0.00245525	0.013	0.014665	FALSE	FALSE	FALSE	ukb-b-4711	459915	0.00526896	0.64	Usual walking pace || id:ukb-b-4711	TRUE	58074	0.014	1.85302e-09	ebi-a-GCST005186	Fasting blood glucose || id:ebi-a-GCST005186	TRUE	reported	textfile	2	1	TRUE
rs4869272	T	C	T	C	0.02	0.0017843	0.323	0.689058	FALSE	FALSE	FALSE	ukb-b-4711	459915	0.00136565	0.19	Usual walking pace || id:ukb-b-4711	TRUE	58074	0.0033	2.69699e-09	ebi-a-GCST005186	Fasting blood glucose || id:ebi-a-GCST005186	TRUE	reported	textfile	2	1	TRUE
rs560887	C	T	C	T	0.071	-0.00117651	0.674	0.703366	FALSE	FALSE	FALSE	ukb-b-4711	459915	0.00138207	0.39	Usual walking pace || id:ukb-b-4711	TRUE	58074	0.0034	2.63027e-99	ebi-a-GCST005186	Fasting blood glucose || id:ebi-a-GCST005186	TRUE	reported	textfile	2	1	TRUE
rs6113722	A	G	A	G	-0.042	0.00394844	0.04	0.037344	FALSE	FALSE	FALSE	ukb-b-4711	459915	0.0033356	0.24	Usual walking pace || id:ukb-b-4711	TRUE	58074	0.0077	3.89296e-08	ebi-a-GCST005186	Fasting blood glucose || id:ebi-a-GCST005186	TRUE	reported	textfile	2	1	TRUE
rs7173964	A	G	A	G	-0.02	-0.000265652	0.38	0.42695	FALSE	FALSE	FALSE	ukb-b-4711	459915	0.00127894	0.84	Usual walking pace || id:ukb-b-4711	TRUE	58074	0.0031	1.04201e-10	ebi-a-GCST005186	Fasting blood glucose || id:ebi-a-GCST005186	TRUE	reported	textfile	2	1	TRUE
rs7644261	G	C	G	C	-0.021	0.00406983	0.742	0.714926	FALSE	TRUE	FALSE	ukb-b-4711	459915	0.00140146	0.00369999	Usual walking pace || id:ukb-b-4711	TRUE	58074	0.0034	8.18408e-10	ebi-a-GCST005186	Fasting blood glucose || id:ebi-a-GCST005186	TRUE	reported	textfile	2	1	TRUE
rs780093	C	T	C	T	0.032	0.000918509	0.606	0.615273	FALSE	FALSE	FALSE	ukb-b-4711	459915	0.00129884	0.48	Usual walking pace || id:ukb-b-4711	TRUE	58074	0.0031	4.22474e-25	ebi-a-GCST005186	Fasting blood glucose || id:ebi-a-GCST005186	TRUE	reported	textfile	2	1	TRUE
rs882020	T	C	T	C	0.029	-0.00225616	0.121	0.132085	FALSE	FALSE	FALSE	ukb-b-4711	459915	0.00187841	0.23	Usual walking pace || id:ukb-b-4711	TRUE	58074	0.0045	1.359e-10	ebi-a-GCST005186	Fasting blood glucose || id:ebi-a-GCST005186	TRUE	reported	textfile	2	1	TRUE
rs10767658	G	C	G	C	-0.031	0.00545741	0.6417	0.687056	FALSE	TRUE	FALSE	ukb-b-4711	459915	0.00136283	6.19998e-05	Usual walking pace || id:ukb-b-4711	TRUE	225754	0.0037	3.29989e-17	ieu-a-61	Waist circumference || id:ieu-a-61	TRUE	reported	textfile	2	1	TRUE
rs10840100	G	A	G	A	0.02	-0.00432863	0.725	0.654447	FALSE	FALSE	FALSE	ukb-b-4711	459915	0.00133193	0.0012	Usual walking pace || id:ukb-b-4711	TRUE	232029	0.0035	5.39995e-09	ieu-a-61	Waist circumference || id:ieu-a-61	TRUE	reported	textfile	2	1	TRUE
rs10938397	G	A	G	A	0.032	-0.00671936	0.4333	0.434362	FALSE	FALSE	FALSE	ukb-b-4711	459915	0.00127919	1.5e-07	Usual walking pace || id:ukb-b-4711	TRUE	231679	0.0035	6.09958e-20	ieu-a-61	Waist circumference || id:ieu-a-61	TRUE	reported	textfile	2	1	TRUE
rs11165623	A	G	A	G	0.02	-0.00123951	0.4833	0.504405	FALSE	FALSE	FALSE	ukb-b-4711	459915	0.00126589	0.33	Usual walking pace || id:ukb-b-4711	TRUE	232057	0.0034	5.19996e-09	ieu-a-61	Waist circumference || id:ieu-a-61	TRUE	reported	textfile	2	1	TRUE
rs12429545	A	G	A	G	0.031	0.00038907	0.1	0.129311	FALSE	FALSE	FALSE	ukb-b-4711	459915	0.0019024	0.84	Usual walking pace || id:ukb-b-4711	TRUE	222998	0.0052	2.5e-09	ieu-a-61	Waist circumference || id:ieu-a-61	TRUE	reported	textfile	2	1	TRUE
rs1516725	C	T	C	T	0.031	-0.00281011	0.9083	0.862794	FALSE	FALSE	FALSE	ukb-b-4711	459915	0.00184028	0.13	Usual walking pace || id:ukb-b-4711	TRUE	230610	0.0051	1.7e-09	ieu-a-61	Waist circumference || id:ieu-a-61	TRUE	reported	textfile	2	1	TRUE
rs16894959	C	T	C	T	0.026	-0.00673568	0.1	0.140407	FALSE	FALSE	FALSE	ukb-b-4711	459915	0.00181913	0.00021	Usual walking pace || id:ukb-b-4711	TRUE	230687	0.0048	3.40001e-08	ieu-a-61	Waist circumference || id:ieu-a-61	TRUE	reported	textfile	2	1	TRUE
rs16996700	C	T	C	T	-0.023	0.000986628	0.3	0.28409	FALSE	FALSE	FALSE	ukb-b-4711	459915	0.00140418	0.48	Usual walking pace || id:ukb-b-4711	TRUE	231903	0.0037	1.5e-09	ieu-a-61	Waist circumference || id:ieu-a-61	TRUE	reported	textfile	2	1	TRUE
rs17381664	C	T	C	T	0.022	-0.00180377	0.425	0.407168	FALSE	FALSE	FALSE	ukb-b-4711	459915	0.00128662	0.16	Usual walking pace || id:ukb-b-4711	TRUE	232022	0.0035	4.20001e-10	ieu-a-61	Waist circumference || id:ieu-a-61	TRUE	reported	textfile	2	1	TRUE
rs2033529	G	A	G	A	0.021	-0.00614466	0.2583	0.287827	FALSE	FALSE	FALSE	ukb-b-4711	459915	0.00140261	1.2e-05	Usual walking pace || id:ukb-b-4711	TRUE	232010	0.0037	1.7e-08	ieu-a-61	Waist circumference || id:ieu-a-61	TRUE	reported	textfile	2	1	TRUE
rs2112347	G	T	G	T	-0.025	0.00606788	0.375	0.360208	FALSE	FALSE	FALSE	ukb-b-4711	459915	0.00132099	4.39997e-06	Usual walking pace || id:ukb-b-4711	TRUE	232028	0.0035	3.19963e-13	ieu-a-61	Waist circumference || id:ieu-a-61	TRUE	reported	textfile	2	1	TRUE
rs2287019	T	C	T	C	-0.035	0.00683291	0.15	0.182867	FALSE	FALSE	FALSE	ukb-b-4711	459915	0.00164623	3.29997e-05	Usual walking pace || id:ukb-b-4711	TRUE	217525	0.0046	1.69981e-14	ieu-a-61	Waist circumference || id:ieu-a-61	TRUE	reported	textfile	2	1	TRUE
rs2293576	A	G	A	G	-0.022	0.00841181	0.3667	0.332351	FALSE	FALSE	FALSE	ukb-b-4711	459915	0.00134391	3.89996e-10	Usual walking pace || id:ukb-b-4711	TRUE	226024	0.0036	9.40005e-10	ieu-a-61	Waist circumference || id:ieu-a-61	TRUE	reported	textfile	2	1	TRUE
rs2325036	C	A	C	A	-0.023	0.00495455	0.4083	0.377511	FALSE	FALSE	FALSE	ukb-b-4711	459915	0.00130781	0.00015	Usual walking pace || id:ukb-b-4711	TRUE	232048	0.0035	2.09991e-11	ieu-a-61	Waist circumference || id:ieu-a-61	TRUE	reported	textfile	2	1	TRUE
rs2489623	C	A	C	A	0.019	-0.000934109	0.5583	0.533901	FALSE	FALSE	FALSE	ukb-b-4711	459915	0.00126867	0.46	Usual walking pace || id:ukb-b-4711	TRUE	231857	0.0034	3.40001e-08	ieu-a-61	Waist circumference || id:ieu-a-61	TRUE	reported	textfile	2	1	TRUE
rs2531992	G	A	G	A	0.028	-0.00492638	0.8333	0.845573	FALSE	FALSE	FALSE	ukb-b-4711	459915	0.00175531	0.005	Usual walking pace || id:ukb-b-4711	TRUE	232034	0.0048	2.99999e-09	ieu-a-61	Waist circumference || id:ieu-a-61	TRUE	reported	textfile	2	1	TRUE
rs2820292	C	A	C	A	0.019	-0.00644775	0.5083	0.565133	FALSE	FALSE	FALSE	ukb-b-4711	459915	0.00127584	4.30002e-07	Usual walking pace || id:ukb-b-4711	TRUE	231899	0.0034	2.39999e-08	ieu-a-61	Waist circumference || id:ieu-a-61	TRUE	reported	textfile	2	1	TRUE
rs3127553	A	G	A	G	-0.023	0.00298881	0.6333	0.636424	FALSE	FALSE	FALSE	ukb-b-4711	459915	0.00131299	0.0230001	Usual walking pace || id:ukb-b-4711	TRUE	231815	0.0035	1.6e-10	ieu-a-61	Waist circumference || id:ieu-a-61	TRUE	reported	textfile	2	1	TRUE
rs3849570	A	C	A	C	0.021	-0.00397009	0.3667	0.345862	FALSE	FALSE	FALSE	ukb-b-4711	459915	0.00132912	0.00280001	Usual walking pace || id:ukb-b-4711	TRUE	196103	0.0038	2.19999e-08	ieu-a-61	Waist circumference || id:ieu-a-61	TRUE	reported	textfile	2	1	TRUE
rs4776970	T	A	T	A	-0.02	0.00338838	0.3417	0.357814	FALSE	TRUE	FALSE	ukb-b-4711	459915	0.00131804	0.01	Usual walking pace || id:ukb-b-4711	TRUE	230989	0.0035	2.30001e-08	ieu-a-61	Waist circumference || id:ieu-a-61	TRUE	reported	textfile	2	1	TRUE
rs6163	A	C	A	C	0.019	-0.00119739	0.3917	0.376011	FALSE	FALSE	FALSE	ukb-b-4711	459915	0.00130663	0.36	Usual walking pace || id:ukb-b-4711	TRUE	225708	0.0035	3.69999e-08	ieu-a-61	Waist circumference || id:ieu-a-61	TRUE	reported	textfile	2	1	TRUE
rs633715	C	T	C	T	0.043	-0.00625207	0.2667	0.210319	FALSE	FALSE	FALSE	ukb-b-4711	459915	0.00155255	5.69994e-05	Usual walking pace || id:ukb-b-4711	TRUE	218883	0.0043	3.29989e-23	ieu-a-61	Waist circumference || id:ieu-a-61	TRUE	reported	textfile	2	1	TRUE
rs6440003	A	G	A	G	0.021	0.00416663	0.4833	0.443278	FALSE	FALSE	FALSE	ukb-b-4711	459915	0.00127235	0.00109999	Usual walking pace || id:ukb-b-4711	TRUE	231985	0.0034	2.90001e-10	ieu-a-61	Waist circumference || id:ieu-a-61	TRUE	reported	textfile	2	1	TRUE
rs6545714	A	G	A	G	-0.022	0.00551822	0.625	0.601452	FALSE	FALSE	FALSE	ukb-b-4711	459915	0.00129484	2e-05	Usual walking pace || id:ukb-b-4711	TRUE	232046	0.0035	1.89998e-10	ieu-a-61	Waist circumference || id:ieu-a-61	TRUE	reported	textfile	2	1	TRUE
rs6567160	C	T	C	T	0.048	0.000844895	0.2833	0.232708	FALSE	FALSE	FALSE	ukb-b-4711	459915	0.00149761	0.57	Usual walking pace || id:ukb-b-4711	TRUE	231894	0.004	2.60016e-33	ieu-a-61	Waist circumference || id:ieu-a-61	TRUE	reported	textfile	2	1	TRUE
rs6755502	C	T	C	T	0.051	-0.00845526	0.875	0.828193	FALSE	FALSE	FALSE	ukb-b-4711	459915	0.00167586	4.49997e-07	Usual walking pace || id:ukb-b-4711	TRUE	231849	0.0045	1.99986e-30	ieu-a-61	Waist circumference || id:ieu-a-61	TRUE	reported	textfile	2	1	TRUE
rs7144011	T	G	T	G	0.033	-0.00340598	0.275	0.221017	FALSE	FALSE	FALSE	ukb-b-4711	459915	0.00152698	0.0259998	Usual walking pace || id:ukb-b-4711	TRUE	232007	0.0041	9.3994e-16	ieu-a-61	Waist circumference || id:ieu-a-61	TRUE	reported	textfile	2	1	TRUE
rs7239883	A	G	A	G	-0.021	0.00214856	0.6833	0.621039	FALSE	FALSE	FALSE	ukb-b-4711	459915	0.00130862	0.1	Usual walking pace || id:ukb-b-4711	TRUE	231731	0.0035	2.30001e-09	ieu-a-61	Waist circumference || id:ieu-a-61	TRUE	reported	textfile	2	1	TRUE
rs749671	A	G	A	G	-0.019	0.0070286	0.375	0.372246	FALSE	FALSE	FALSE	ukb-b-4711	459915	0.00130844	7.79992e-08	Usual walking pace || id:ukb-b-4711	TRUE	232060	0.0035	3.2e-08	ieu-a-61	Waist circumference || id:ieu-a-61	TRUE	reported	textfile	2	1	TRUE
rs7498665	G	A	G	A	0.034	-0.00875748	0.3583	0.399721	FALSE	FALSE	FALSE	ukb-b-4711	459915	0.00129357	1.29987e-11	Usual walking pace || id:ukb-b-4711	TRUE	230193	0.0035	1.39991e-22	ieu-a-61	Waist circumference || id:ieu-a-61	TRUE	reported	textfile	2	1	TRUE
rs7531118	C	T	C	T	0.027	0.00114348	0.6083	0.531186	FALSE	FALSE	FALSE	ukb-b-4711	459915	0.00127761	0.37	Usual walking pace || id:ukb-b-4711	TRUE	231912	0.0035	1.50003e-14	ieu-a-61	Waist circumference || id:ieu-a-61	TRUE	reported	textfile	2	1	TRUE
rs7550711	T	C	T	C	0.058	-0.00284059	0.0339	0.026018	FALSE	FALSE	FALSE	ukb-b-4711	459915	0.00399239	0.48	Usual walking pace || id:ukb-b-4711	TRUE	212149	0.0098	3.40001e-09	ieu-a-61	Waist circumference || id:ieu-a-61	TRUE	reported	textfile	2	1	TRUE
rs7903146	T	C	T	C	-0.022	0.000793195	0.25	0.290691	FALSE	FALSE	FALSE	ukb-b-4711	459915	0.0013927	0.57	Usual walking pace || id:ukb-b-4711	TRUE	232078	0.0037	3.89996e-09	ieu-a-61	Waist circumference || id:ieu-a-61	TRUE	reported	textfile	2	1	TRUE
rs806794	G	A	G	A	-0.022	0.009176	0.275	0.273767	FALSE	FALSE	FALSE	ukb-b-4711	459915	0.00141819	9.79941e-11	Usual walking pace || id:ukb-b-4711	TRUE	225694	0.0037	2.1e-09	ieu-a-61	Waist circumference || id:ieu-a-61	TRUE	reported	textfile	2	1	TRUE
rs929641	G	A	G	A	-0.021	0.00394748	0.3833	0.417197	FALSE	FALSE	FALSE	ukb-b-4711	459915	0.00128426	0.0021	Usual walking pace || id:ukb-b-4711	TRUE	231976	0.0034	1.2e-09	ieu-a-61	Waist circumference || id:ieu-a-61	TRUE	reported	textfile	2	1	TRUE
rs9400239	C	T	C	T	0.024	-0.00367187	0.7	0.704962	FALSE	FALSE	FALSE	ukb-b-4711	459915	0.00138788	0.00819993	Usual walking pace || id:ukb-b-4711	TRUE	232015	0.0036	1.9002e-11	ieu-a-61	Waist circumference || id:ieu-a-61	TRUE	reported	textfile	2	1	TRUE
rs943005	T	C	T	C	0.039	-0.00621617	0.1	0.16967	FALSE	FALSE	FALSE	ukb-b-4711	459915	0.00168552	0.000230001	Usual walking pace || id:ukb-b-4711	TRUE	232080	0.0044	7.19946e-19	ieu-a-61	Waist circumference || id:ieu-a-61	TRUE	reported	textfile	2	1	TRUE
rs10440120	A	C	A	C	-0.0306	0.00120857	0.1675	0.161585	FALSE	FALSE	FALSE	ukb-b-7478	461026	0.00202981	0.55	Hand grip strength (left) || id:ukb-b-7478	TRUE	174886	0.0044	5.34318e-11	ieu-a-302	Triglycerides || id:ieu-a-302	TRUE	reported	textfile	2	1	TRUE
rs10501321	C	T	C	T	-0.0216	0.00492897	0.314	0.321864	FALSE	FALSE	FALSE	ukb-b-7478	461026	0.0015871	0.00189998	Hand grip strength (left) || id:ukb-b-7478	TRUE	177680	0.0035	1.41198e-08	ieu-a-302	Triglycerides || id:ieu-a-302	TRUE	reported	textfile	2	1	TRUE
rs10761762	C	T	C	T	-0.027	-0.00350173	0.467	0.473343	FALSE	FALSE	FALSE	ukb-b-7478	461026	0.00148655	0.0179999	Hand grip strength (left) || id:ukb-b-7478	TRUE	177823	0.0033	1.06096e-17	ieu-a-302	Triglycerides || id:ieu-a-302	TRUE	reported	textfile	2	1	TRUE
rs11057408	T	G	T	G	-0.0258	-0.00922071	0.3628	0.334579	FALSE	FALSE	FALSE	ukb-b-7478	461026	0.00157171	4.39997e-09	Hand grip strength (left) || id:ukb-b-7478	TRUE	174454	0.0035	2.0488e-12	ieu-a-302	Triglycerides || id:ieu-a-302	TRUE	reported	textfile	2	1	TRUE
rs11613352	T	C	T	C	-0.028	0.000995359	0.1913	0.239667	FALSE	FALSE	FALSE	ukb-b-7478	461026	0.001734	0.57	Hand grip strength (left) || id:ukb-b-7478	TRUE	177799	0.0039	9.39723e-14	ieu-a-302	Triglycerides || id:ieu-a-302	TRUE	reported	textfile	2	1	TRUE
rs11974409	G	A	G	A	-0.0899	0.00630222	0.1939	0.195747	FALSE	FALSE	FALSE	ukb-b-7478	461026	0.00186895	0.000749998	Hand grip strength (left) || id:ukb-b-7478	TRUE	177786	0.0042	1.35988e-100	ieu-a-302	Triglycerides || id:ieu-a-302	TRUE	reported	textfile	2	1	TRUE
rs12280753	T	C	T	C	0.1931	0.00284366	0.06728	0.073216	FALSE	FALSE	FALSE	ukb-b-7478	461026	0.00284616	0.32	Hand grip strength (left) || id:ukb-b-7478	TRUE	177747	0.0064	1.21899e-179	ieu-a-302	Triglycerides || id:ieu-a-302	TRUE	reported	textfile	2	1	TRUE
rs12676857	C	T	C	T	0.0332	0.00218278	0.1544	0.144808	FALSE	FALSE	FALSE	ukb-b-7478	461026	0.00210557	0.3	Hand grip strength (left) || id:ukb-b-7478	TRUE	177732	0.0046	7.29122e-12	ieu-a-302	Triglycerides || id:ieu-a-302	TRUE	reported	textfile	2	1	TRUE
rs12678919	G	A	G	A	-0.1702	-0.00126769	0.1214	0.097371	FALSE	FALSE	FALSE	ukb-b-7478	461026	0.00250208	0.61	Hand grip strength (left) || id:ukb-b-7478	TRUE	177750	0.0056	1.8197e-199	ieu-a-302	Triglycerides || id:ieu-a-302	TRUE	reported	textfile	2	1	TRUE
rs12748152	T	C	T	C	0.0372	0.00535106	0.07124	0.080391	FALSE	FALSE	FALSE	ukb-b-7478	461026	0.00272807	0.05	Hand grip strength (left) || id:ukb-b-7478	TRUE	177762	0.0059	1.09999e-09	ieu-a-302	Triglycerides || id:ieu-a-302	TRUE	reported	textfile	2	1	TRUE
rs16948098	A	G	A	G	0.08	-0.00142928	0.0409	0.041455	FALSE	FALSE	FALSE	ukb-b-7478	461026	0.00372498	0.7	Hand grip strength (left) || id:ukb-b-7478	TRUE	163328	0.0089	4.83838e-17	ieu-a-302	Triglycerides || id:ieu-a-302	TRUE	reported	textfile	2	1	TRUE
rs174535	C	T	C	T	0.047	-0.000959495	0.3628	0.350226	FALSE	FALSE	FALSE	ukb-b-7478	461026	0.00155653	0.54	Hand grip strength (left) || id:ukb-b-7478	TRUE	177773	0.0034	1.73301e-41	ieu-a-302	Triglycerides || id:ieu-a-302	TRUE	reported	textfile	2	1	TRUE
rs17513135	T	C	T	C	0.022	0.000178756	0.2322	0.227432	FALSE	FALSE	FALSE	ukb-b-7478	461026	0.00176879	0.92	Hand grip strength (left) || id:ukb-b-7478	TRUE	174742	0.0039	1.63301e-08	ieu-a-302	Triglycerides || id:ieu-a-302	TRUE	reported	textfile	2	1	TRUE
rs1832007	G	A	G	A	-0.0327	0.0040755	0.1319	0.153546	FALSE	FALSE	FALSE	ukb-b-7478	461026	0.00205885	0.0479999	Hand grip strength (left) || id:ukb-b-7478	TRUE	177504	0.0047	1.71791e-12	ieu-a-302	Triglycerides || id:ieu-a-302	TRUE	reported	textfile	2	1	TRUE
rs2239520	A	G	A	G	-0.0236	-0.0016976	0.3734	0.425855	FALSE	FALSE	FALSE	ukb-b-7478	461026	0.00149882	0.26	Hand grip strength (left) || id:ukb-b-7478	TRUE	151047	0.0037	4.144e-10	ieu-a-302	Triglycerides || id:ieu-a-302	TRUE	reported	textfile	2	1	TRUE
rs2247056	C	T	C	T	0.0378	-0.0097114	0.7823	0.703235	FALSE	FALSE	FALSE	ukb-b-7478	461026	0.00162146	2.1e-09	Hand grip strength (left) || id:ukb-b-7478	TRUE	174062	0.0039	3.861e-21	ieu-a-302	Triglycerides || id:ieu-a-302	TRUE	reported	textfile	2	1	TRUE
rs2250802	A	G	A	G	0.023	0.00149218	0.6807	0.724225	FALSE	FALSE	FALSE	ukb-b-7478	461026	0.00165924	0.37	Hand grip strength (left) || id:ukb-b-7478	TRUE	174734	0.0037	1.21001e-10	ieu-a-302	Triglycerides || id:ieu-a-302	TRUE	reported	textfile	2	1	TRUE
rs2665357	C	A	C	A	0.0212	-0.00508431	0.5092	0.516423	FALSE	FALSE	FALSE	ukb-b-7478	461026	0.00148586	0.000619998	Hand grip strength (left) || id:ukb-b-7478	TRUE	172850	0.0033	8.32703e-10	ieu-a-302	Triglycerides || id:ieu-a-302	TRUE	reported	textfile	2	1	TRUE
rs287621	C	T	C	T	-0.0222	0.000521024	0.7296	0.720955	FALSE	FALSE	FALSE	ukb-b-7478	461026	0.00165385	0.75	Hand grip strength (left) || id:ukb-b-7478	TRUE	177813	0.0037	7.67096e-09	ieu-a-302	Triglycerides || id:ieu-a-302	TRUE	reported	textfile	2	1	TRUE
rs2954022	A	C	A	C	-0.078	0.000547465	0.4697	0.464638	FALSE	FALSE	FALSE	ukb-b-7478	461026	0.00148749	0.709999	Hand grip strength (left) || id:ukb-b-7478	TRUE	177750	0.0033	2.22844e-113	ieu-a-302	Triglycerides || id:ieu-a-302	TRUE	reported	textfile	2	1	TRUE
rs2972146	T	G	T	G	0.0281	0.00142874	0.6227	0.647418	FALSE	FALSE	FALSE	ukb-b-7478	461026	0.00155002	0.36	Hand grip strength (left) || id:ukb-b-7478	TRUE	174704	0.0034	2.97372e-15	ieu-a-302	Triglycerides || id:ieu-a-302	TRUE	reported	textfile	2	1	TRUE
rs3760627	C	T	C	T	0.0189	-0.0045951	0.4683	0.45338	FALSE	FALSE	FALSE	ukb-b-7478	461026	0.00149058	0.0021	Hand grip strength (left) || id:ukb-b-7478	TRUE	176201	0.0034	5.29298e-09	ieu-a-302	Triglycerides || id:ieu-a-302	TRUE	reported	textfile	2	1	TRUE
rs3761445	A	G	A	G	0.0232	-0.0028896	0.6148	0.59883	FALSE	FALSE	FALSE	ukb-b-7478	461026	0.00151682	0.0569994	Hand grip strength (left) || id:ukb-b-7478	TRUE	175846	0.0034	8.06121e-12	ieu-a-302	Triglycerides || id:ieu-a-302	TRUE	reported	textfile	2	1	TRUE
rs38855	G	A	G	A	-0.0187	-0.00111972	0.4736	0.470789	FALSE	FALSE	FALSE	ukb-b-7478	461026	0.00149422	0.450001	Hand grip strength (left) || id:ukb-b-7478	TRUE	177825	0.0033	2.10902e-08	ieu-a-302	Triglycerides || id:ieu-a-302	TRUE	reported	textfile	2	1	TRUE
rs439401	C	T	C	T	0.0659	0.00608006	0.6201	0.637338	FALSE	FALSE	FALSE	ukb-b-7478	461026	0.0015447	8.30004e-05	Hand grip strength (left) || id:ukb-b-7478	TRUE	152584	0.0038	1.42298e-66	ieu-a-302	Triglycerides || id:ieu-a-302	TRUE	reported	textfile	2	1	TRUE
rs442177	T	G	T	G	0.0309	-0.00316699	0.5528	0.594429	FALSE	FALSE	FALSE	ukb-b-7478	461026	0.00150984	0.0359998	Hand grip strength (left) || id:ukb-b-7478	TRUE	177798	0.0033	1.31613e-18	ieu-a-302	Triglycerides || id:ieu-a-302	TRUE	reported	textfile	2	1	TRUE
rs4587594	A	G	A	G	-0.0694	-0.00169534	0.31	0.351008	FALSE	FALSE	FALSE	ukb-b-7478	461026	0.00155374	0.28	Hand grip strength (left) || id:ukb-b-7478	TRUE	177772	0.0035	3.50268e-82	ieu-a-302	Triglycerides || id:ieu-a-302	TRUE	reported	textfile	2	1	TRUE
rs4719841	G	A	G	A	0.0232	0.0028974	0.3826	0.406655	FALSE	FALSE	FALSE	ukb-b-7478	461026	0.00150925	0.0549997	Hand grip strength (left) || id:ukb-b-7478	TRUE	177775	0.0034	8.86339e-11	ieu-a-302	Triglycerides || id:ieu-a-302	TRUE	reported	textfile	2	1	TRUE
rs4738684	G	A	G	A	-0.0205	-0.000958331	0.6478	0.664655	FALSE	FALSE	FALSE	ukb-b-7478	461026	0.00157351	0.54	Hand grip strength (left) || id:ukb-b-7478	TRUE	177790	0.0035	8.81901e-09	ieu-a-302	Triglycerides || id:ieu-a-302	TRUE	reported	textfile	2	1	TRUE
rs588136	T	C	T	C	-0.0495	0.00112731	0.7942	0.786759	FALSE	FALSE	FALSE	ukb-b-7478	461026	0.00181945	0.54	Hand grip strength (left) || id:ukb-b-7478	TRUE	176173	0.0041	3.36512e-30	ieu-a-302	Triglycerides || id:ieu-a-302	TRUE	reported	textfile	2	1	TRUE
rs6029143	T	C	T	C	-0.0388	-0.00251872	0.05805	0.081635	FALSE	FALSE	FALSE	ukb-b-7478	461026	0.00271285	0.35	Hand grip strength (left) || id:ukb-b-7478	TRUE	176257	0.0071	4.93299e-08	ieu-a-302	Triglycerides || id:ieu-a-302	TRUE	reported	textfile	2	1	TRUE
rs634869	C	T	C	T	-0.0272	-0.00555664	0.562	0.590856	FALSE	FALSE	FALSE	ukb-b-7478	461026	0.00150761	0.000230001	Hand grip strength (left) || id:ukb-b-7478	TRUE	177755	0.0033	1.77582e-14	ieu-a-302	Triglycerides || id:ieu-a-302	TRUE	reported	textfile	2	1	TRUE
rs6831256	G	A	G	A	0.0258	-0.000739909	0.409	0.42326	FALSE	FALSE	FALSE	ukb-b-7478	461026	0.0015017	0.62	Hand grip strength (left) || id:ukb-b-7478	TRUE	177495	0.0035	1.60214e-12	ieu-a-302	Triglycerides || id:ieu-a-302	TRUE	reported	textfile	2	1	TRUE
rs6882076	C	T	C	T	0.0286	0.000468329	0.6662	0.634426	FALSE	FALSE	FALSE	ukb-b-7478	461026	0.00153928	0.760001	Hand grip strength (left) || id:ukb-b-7478	TRUE	177778	0.0035	1.51286e-15	ieu-a-302	Triglycerides || id:ieu-a-302	TRUE	reported	textfile	2	1	TRUE
rs6995541	G	A	G	A	0.0265	0.00484142	0.3219	0.288083	FALSE	FALSE	FALSE	ukb-b-7478	461026	0.00164471	0.0032	Hand grip strength (left) || id:ukb-b-7478	TRUE	177486	0.0037	1.34307e-12	ieu-a-302	Triglycerides || id:ieu-a-302	TRUE	reported	textfile	2	1	TRUE
rs719726	T	C	T	C	0.0199	0.00414052	0.529	0.572442	FALSE	FALSE	FALSE	ukb-b-7478	461026	0.0015125	0.00619998	Hand grip strength (left) || id:ukb-b-7478	TRUE	168319	0.0035	2.48599e-08	ieu-a-302	Triglycerides || id:ieu-a-302	TRUE	reported	textfile	2	1	TRUE
rs7248104	A	G	A	G	-0.0222	-0.000487892	0.4169	0.415519	FALSE	FALSE	FALSE	ukb-b-7478	461026	0.00150774	0.75	Hand grip strength (left) || id:ukb-b-7478	TRUE	176083	0.0034	5.04499e-10	ieu-a-302	Triglycerides || id:ieu-a-302	TRUE	reported	textfile	2	1	TRUE
rs731839	A	G	A	G	-0.0224	-0.0045409	0.6583	0.665311	FALSE	FALSE	FALSE	ukb-b-7478	461026	0.00157441	0.00389996	Hand grip strength (left) || id:ukb-b-7478	TRUE	176161	0.0036	2.651e-09	ieu-a-302	Triglycerides || id:ieu-a-302	TRUE	reported	textfile	2	1	TRUE
rs7350481	C	T	C	T	-0.2254	0.00129629	0.90237	0.939396	FALSE	FALSE	FALSE	ukb-b-7478	461026	0.00312263	0.68	Hand grip strength (left) || id:ukb-b-7478	TRUE	177677	0.0066	1e-200	ieu-a-302	Triglycerides || id:ieu-a-302	TRUE	reported	textfile	2	1	TRUE
rs749671	A	G	A	G	-0.0211	-0.00744988	0.3945	0.372333	FALSE	FALSE	FALSE	ukb-b-7478	461026	0.0015346	1.2e-06	Hand grip strength (left) || id:ukb-b-7478	TRUE	176205	0.0034	6.10604e-10	ieu-a-302	Triglycerides || id:ieu-a-302	TRUE	reported	textfile	2	1	TRUE
rs8077889	C	A	C	A	0.0252	-0.000174214	0.2441	0.214588	FALSE	FALSE	FALSE	ukb-b-7478	461026	0.00180973	0.92	Hand grip strength (left) || id:ukb-b-7478	TRUE	176194	0.0042	9.87893e-09	ieu-a-302	Triglycerides || id:ieu-a-302	TRUE	reported	textfile	2	1	TRUE
rs948690	C	T	C	T	-0.0306	-0.00398097	0.3047	0.340678	FALSE	FALSE	FALSE	ukb-b-7478	461026	0.00157004	0.0109999	Hand grip strength (left) || id:ukb-b-7478	TRUE	91013	0.0052	6.56599e-09	ieu-a-302	Triglycerides || id:ieu-a-302	TRUE	reported	textfile	2	1	TRUE
rs9686661	T	C	T	C	0.0379	0.00404872	0.1768	0.200586	FALSE	FALSE	FALSE	ukb-b-7478	461026	0.00185	0.0290001	Hand grip strength (left) || id:ukb-b-7478	TRUE	177050	0.0044	2.54097e-16	ieu-a-302	Triglycerides || id:ieu-a-302	TRUE	reported	textfile	2	1	TRUE
rs998584	A	C	A	C	0.0293	0.00277937	0.5145	0.482753	FALSE	FALSE	FALSE	ukb-b-7478	461026	0.00148769	0.0619998	Hand grip strength (left) || id:ukb-b-7478	TRUE	174573	0.0037	3.42373e-15	ieu-a-302	Triglycerides || id:ieu-a-302	TRUE	reported	textfile	2	1	TRUE
rs1013402	A	G	A	G	-0.0245689265997684	-0.00515938	NA	0.681523	FALSE	FALSE	FALSE	ukb-b-7478	461026	0.00159082	0.0012	Hand grip strength (left) || id:ukb-b-7478	TRUE	461902	0.00245376810762567	1.33997755963423e-23	MetS	Metabolic syndrome	TRUE	reported	textfile	2	1	TRUE
rs10160660	T	C	T	C	0.0132593080987247	0.00265984	NA	0.784216	FALSE	FALSE	FALSE	ukb-b-7478	461026	0.00182386	0.14	Hand grip strength (left) || id:ukb-b-7478	TRUE	461902	0.0024295000611793	4.825366782153e-08	MetS	Metabolic syndrome	TRUE	reported	textfile	2	1	TRUE
rs1032524	T	C	T	C	-0.0145939126622621	-0.00206523	NA	0.451641	FALSE	FALSE	FALSE	ukb-b-7478	461026	0.00149	0.17	Hand grip strength (left) || id:ukb-b-7478	TRUE	461902	0.00212142153729657	6.01438971703472e-12	MetS	Metabolic syndrome	TRUE	reported	textfile	2	1	TRUE
rs1042034	C	T	C	T	-0.0200764111187175	-0.000260421	NA	0.206398	FALSE	FALSE	FALSE	ukb-b-7478	461026	0.00183162	0.89	Hand grip strength (left) || id:ukb-b-7478	TRUE	461902	0.00214200319576126	7.06822867616566e-21	MetS	Metabolic syndrome	TRUE	reported	textfile	2	1	TRUE
rs10734924	T	G	T	G	-0.0154562604630447	-0.00548959	NA	0.262717	FALSE	FALSE	FALSE	ukb-b-7478	461026	0.00168898	0.0012	Hand grip strength (left) || id:ukb-b-7478	TRUE	461902	0.00258318703237137	2.18517259951769e-09	MetS	Metabolic syndrome	TRUE	reported	textfile	2	1	TRUE
rs10768994	T	C	T	C	0.0115633207449259	0.000668888	NA	0.565104	FALSE	FALSE	FALSE	ukb-b-7478	461026	0.00150187	0.66	Hand grip strength (left) || id:ukb-b-7478	TRUE	461902	0.00211425820712117	4.52047567139489e-08	MetS	Metabolic syndrome	TRUE	reported	textfile	2	1	TRUE
rs10779835	T	C	T	C	0.0153200508759806	0.000822533	NA	0.387131	FALSE	FALSE	FALSE	ukb-b-7478	461026	0.00152382	0.59	Hand grip strength (left) || id:ukb-b-7478	TRUE	461902	0.00200935316008882	2.45230075008761e-14	MetS	Metabolic syndrome	TRUE	reported	textfile	2	1	TRUE
rs10783779	T	G	T	G	0.0127009508706814	0.0010887	NA	0.597064	FALSE	FALSE	FALSE	ukb-b-7478	461026	0.0015153	0.47	Hand grip strength (left) || id:ukb-b-7478	TRUE	461902	0.0021559933154344	3.83871751579382e-09	MetS	Metabolic syndrome	TRUE	reported	textfile	2	1	TRUE
rs10808546	C	T	C	T	0.0158751388090944	-0.000188743	NA	0.553356	FALSE	FALSE	FALSE	ukb-b-7478	461026	0.00149793	0.9	Hand grip strength (left) || id:ukb-b-7478	TRUE	461902	0.00177921274748799	4.55617307229324e-19	MetS	Metabolic syndrome	TRUE	reported	textfile	2	1	TRUE
rs10872224	G	T	G	T	-0.0138386753876435	0.00261479	NA	0.39717	FALSE	FALSE	FALSE	ukb-b-7478	461026	0.00151761	0.0850002	Hand grip strength (left) || id:ukb-b-7478	TRUE	461902	0.00213870694082997	9.76271367142904e-11	MetS	Metabolic syndrome	TRUE	reported	textfile	2	1	TRUE
rs10887579	A	C	A	C	-0.0130998671156515	0.00085835	NA	0.62459	FALSE	FALSE	FALSE	ukb-b-7478	461026	0.00154267	0.58	Hand grip strength (left) || id:ukb-b-7478	TRUE	461902	0.00222772651314851	4.09338234175583e-09	MetS	Metabolic syndrome	TRUE	reported	textfile	2	1	TRUE
rs10930502	A	G	A	G	0.0129954105098528	0.00489152	NA	0.6995	FALSE	FALSE	FALSE	ukb-b-7478	461026	0.00162021	0.0025	Hand grip strength (left) || id:ukb-b-7478	TRUE	461902	0.00227886683533128	1.18010513598373e-08	MetS	Metabolic syndrome	TRUE	reported	textfile	2	1	TRUE
rs10938397	A	G	A	G	-0.0234008761051046	0.00195955	NA	0.565596	FALSE	FALSE	FALSE	ukb-b-7478	461026	0.0014998	0.19	Hand grip strength (left) || id:ukb-b-7478	TRUE	461902	0.00222747082872642	8.14195299220296e-26	MetS	Metabolic syndrome	TRUE	reported	textfile	2	1	TRUE
rs11072938	C	T	C	T	0.0162574424591443	-0.00512795	NA	0.729689	FALSE	FALSE	FALSE	ukb-b-7478	461026	0.00167021	0.0021	Hand grip strength (left) || id:ukb-b-7478	TRUE	461902	0.00246579138545334	4.30461724229803e-11	MetS	Metabolic syndrome	TRUE	reported	textfile	2	1	TRUE
rs11079810	C	T	C	T	0.0194395394361124	-0.00779463	NA	0.896682	FALSE	FALSE	FALSE	ukb-b-7478	461026	0.00244982	0.0015	Hand grip strength (left) || id:ukb-b-7478	TRUE	461902	0.00331654979060981	4.59052133682011e-09	MetS	Metabolic syndrome	TRUE	reported	textfile	2	1	TRUE
rs11079849	C	T	C	T	0.0151838564326629	-0.00348475	NA	0.671419	FALSE	FALSE	FALSE	ukb-b-7478	461026	0.00158343	0.0280001	Hand grip strength (left) || id:ukb-b-7478	TRUE	461902	0.00232780994269361	6.9003345751072e-11	MetS	Metabolic syndrome	TRUE	reported	textfile	2	1	TRUE
rs11162968	T	C	T	C	-0.0130958956859987	0.00490086	NA	0.683829	FALSE	FALSE	FALSE	ukb-b-7478	461026	0.00159867	0.00219999	Hand grip strength (left) || id:ukb-b-7478	TRUE	461902	0.00227123927667527	8.11898933074914e-09	MetS	Metabolic syndrome	TRUE	reported	textfile	2	1	TRUE
rs11165643	C	T	C	T	-0.0134393091995739	-0.00176592	NA	0.409961	FALSE	FALSE	FALSE	ukb-b-7478	461026	0.00150724	0.24	Hand grip strength (left) || id:ukb-b-7478	TRUE	461902	0.00217874387182674	6.89953667517489e-10	MetS	Metabolic syndrome	TRUE	reported	textfile	2	1	TRUE
rs11187845	C	A	C	A	0.0203588649775917	0.00508589	NA	0.915264	FALSE	FALSE	FALSE	ukb-b-7478	461026	0.00266051	0.0560003	Hand grip strength (left) || id:ukb-b-7478	TRUE	461902	0.00353036448341115	8.07963873550287e-09	MetS	Metabolic syndrome	TRUE	reported	textfile	2	1	TRUE
rs1159974	T	C	T	C	-0.013244658405496	-0.00670905	NA	0.47564	FALSE	FALSE	FALSE	ukb-b-7478	461026	0.00148383	6.1e-06	Hand grip strength (left) || id:ukb-b-7478	TRUE	461902	0.00210766637549862	3.2988718344291e-10	MetS	Metabolic syndrome	TRUE	reported	textfile	2	1	TRUE
rs11611246	G	T	G	T	-0.0159794845119576	-0.00478593	NA	0.788417	FALSE	FALSE	FALSE	ukb-b-7478	461026	0.00181617	0.00840001	Hand grip strength (left) || id:ukb-b-7478	TRUE	461902	0.0027994138751648	1.14208302792224e-08	MetS	Metabolic syndrome	TRUE	reported	textfile	2	1	TRUE
rs11636565	C	A	C	A	-0.014443594711087	-0.0025887	NA	0.496701	FALSE	FALSE	FALSE	ukb-b-7478	461026	0.00148609	0.0819993	Hand grip strength (left) || id:ukb-b-7478	TRUE	461902	0.00210521043789194	6.84379722275065e-12	MetS	Metabolic syndrome	TRUE	reported	textfile	2	1	TRUE
rs11747810	T	C	T	C	0.0127369166468916	-0.00487735	NA	0.541941	FALSE	FALSE	FALSE	ukb-b-7478	461026	0.0014882	0.001	Hand grip strength (left) || id:ukb-b-7478	TRUE	461902	0.00211846517630556	1.82872951617951e-09	MetS	Metabolic syndrome	TRUE	reported	textfile	2	1	TRUE
rs11766944	G	A	G	A	0.015060707389254	-0.00468085	NA	0.814432	FALSE	FALSE	FALSE	ukb-b-7478	461026	0.00191527	0.015	Hand grip strength (left) || id:ukb-b-7478	TRUE	461902	0.00274658763711314	4.17169117625394e-08	MetS	Metabolic syndrome	TRUE	reported	textfile	2	1	TRUE
rs11789624	T	C	T	C	0.0128303247466686	-6.71721e-05	NA	0.707073	FALSE	FALSE	FALSE	ukb-b-7478	461026	0.00163183	0.97	Hand grip strength (left) || id:ukb-b-7478	TRUE	461902	0.00230928957823985	2.7608720704836e-08	MetS	Metabolic syndrome	TRUE	reported	textfile	2	1	TRUE
rs11826999	G	A	G	A	-0.0233769553374808	-0.0035429	NA	0.768508	FALSE	FALSE	FALSE	ukb-b-7478	461026	0.00176664	0.0449997	Hand grip strength (left) || id:ukb-b-7478	TRUE	461902	0.00221934348520407	6.0685624828537e-26	MetS	Metabolic syndrome	TRUE	reported	textfile	2	1	TRUE
rs1200349	T	C	T	C	-0.0125228547292272	2.22365e-05	NA	0.493949	FALSE	FALSE	FALSE	ukb-b-7478	461026	0.00148553	0.99	Hand grip strength (left) || id:ukb-b-7478	TRUE	461902	0.00206647008945796	1.36102716896768e-09	MetS	Metabolic syndrome	TRUE	reported	textfile	2	1	TRUE
rs12034991	A	G	A	G	-0.0131011172123316	-0.00129597	NA	0.632315	FALSE	FALSE	FALSE	ukb-b-7478	461026	0.00153879	0.4	Hand grip strength (left) || id:ukb-b-7478	TRUE	461902	0.00225189213124914	5.96178139488522e-09	MetS	Metabolic syndrome	TRUE	reported	textfile	2	1	TRUE
rs12201987	C	T	C	T	0.0155758849578641	-0.00191365	NA	0.811927	FALSE	FALSE	FALSE	ukb-b-7478	461026	0.00189915	0.31	Hand grip strength (left) || id:ukb-b-7478	TRUE	461902	0.00259226598750973	1.87134162648812e-09	MetS	Metabolic syndrome	TRUE	reported	textfile	2	1	TRUE
rs12513212	A	C	A	C	-0.0136256103930229	0.00379217	NA	0.59512	FALSE	FALSE	FALSE	ukb-b-7478	461026	0.00151266	0.012	Hand grip strength (left) || id:ukb-b-7478	TRUE	461902	0.00216040679041703	2.84559823338605e-10	MetS	Metabolic syndrome	TRUE	reported	textfile	2	1	TRUE
rs12596491	C	T	C	T	0.0119496686418849	-0.00175244	NA	0.666019	FALSE	FALSE	FALSE	ukb-b-7478	461026	0.0015761	0.27	Hand grip strength (left) || id:ukb-b-7478	TRUE	461902	0.00218579811628927	4.57821944663912e-08	MetS	Metabolic syndrome	TRUE	reported	textfile	2	1	TRUE
rs12608504	A	G	A	G	0.0162954062696145	-0.00652613	NA	0.367254	FALSE	FALSE	FALSE	ukb-b-7478	461026	0.00154225	2.30001e-05	Hand grip strength (left) || id:ukb-b-7478	TRUE	461902	0.00222252861851387	2.26875293437321e-13	MetS	Metabolic syndrome	TRUE	reported	textfile	2	1	TRUE
rs12981256	G	A	G	A	-0.0160303660401127	-0.00153422	NA	0.45689	FALSE	FALSE	FALSE	ukb-b-7478	461026	0.00149744	0.31	Hand grip strength (left) || id:ukb-b-7478	TRUE	461902	0.0021446959544636	7.75429855751656e-14	MetS	Metabolic syndrome	TRUE	reported	textfile	2	1	TRUE
rs13024601	C	T	C	T	0.0136111089162952	-0.00218384	NA	0.370567	FALSE	FALSE	FALSE	ukb-b-7478	461026	0.00154223	0.16	Hand grip strength (left) || id:ukb-b-7478	TRUE	461902	0.0022474024543365	1.39224435176671e-09	MetS	Metabolic syndrome	TRUE	reported	textfile	2	1	TRUE
rs13250456	C	T	C	T	-0.0247784506687898	-0.000913718	NA	0.92727	FALSE	FALSE	FALSE	ukb-b-7478	461026	0.0028578	0.75	Hand grip strength (left) || id:ukb-b-7478	TRUE	461902	0.00453529263086392	4.66907250532357e-08	MetS	Metabolic syndrome	TRUE	reported	textfile	2	1	TRUE
rs13322435	A	G	A	G	0.0200764248467733	-0.00159563	NA	0.595539	FALSE	FALSE	FALSE	ukb-b-7478	461026	0.00151973	0.29	Hand grip strength (left) || id:ukb-b-7478	TRUE	461902	0.0021979662485952	6.59582339340185e-20	MetS	Metabolic syndrome	TRUE	reported	textfile	2	1	TRUE
rs1362910	A	G	A	G	0.014240417656834	0.00256513	NA	0.419951	FALSE	FALSE	FALSE	ukb-b-7478	461026	0.00150857	0.089	Hand grip strength (left) || id:ukb-b-7478	TRUE	461902	0.00220044465433296	9.69647050224319e-11	MetS	Metabolic syndrome	TRUE	reported	textfile	2	1	TRUE
rs1363695	C	T	C	T	0.01473045226135	0.00492496	NA	0.774083	FALSE	FALSE	FALSE	ukb-b-7478	461026	0.0017899	0.00589997	Hand grip strength (left) || id:ukb-b-7478	TRUE	461902	0.00253819986276055	6.49433242029618e-09	MetS	Metabolic syndrome	TRUE	reported	textfile	2	1	TRUE
rs1431659	A	G	A	G	0.0189815479921676	0.00307454	NA	0.271455	FALSE	FALSE	FALSE	ukb-b-7478	461026	0.00167667	0.0669993	Hand grip strength (left) || id:ukb-b-7478	TRUE	461902	0.00242091243621288	4.4818933524586e-15	MetS	Metabolic syndrome	TRUE	reported	textfile	2	1	TRUE
rs1448613	G	A	G	A	0.0139859895197012	0.00703307	NA	0.645412	FALSE	FALSE	FALSE	ukb-b-7478	461026	0.00155023	5.69994e-06	Hand grip strength (left) || id:ukb-b-7478	TRUE	461902	0.00220834385956408	2.40053107998562e-10	MetS	Metabolic syndrome	TRUE	reported	textfile	2	1	TRUE
rs1452075	C	T	C	T	-0.0135668711686784	0.00296041	NA	0.265588	FALSE	FALSE	FALSE	ukb-b-7478	461026	0.00167886	0.0779992	Hand grip strength (left) || id:ukb-b-7478	TRUE	461902	0.00236708084316557	9.95594145695447e-09	MetS	Metabolic syndrome	TRUE	reported	textfile	2	1	TRUE
rs1458156	C	T	C	T	-0.0128128414427548	-0.00057055	NA	0.511594	FALSE	FALSE	FALSE	ukb-b-7478	461026	0.00148565	0.7	Hand grip strength (left) || id:ukb-b-7478	TRUE	461902	0.00218407849209018	4.45157877301957e-09	MetS	Metabolic syndrome	TRUE	reported	textfile	2	1	TRUE
rs1460940	G	A	G	A	-0.0203188884154993	-0.00179884	NA	0.196689	FALSE	FALSE	FALSE	ukb-b-7478	461026	0.00186511	0.33	Hand grip strength (left) || id:ukb-b-7478	TRUE	461902	0.00278356886892167	2.8866371118087e-13	MetS	Metabolic syndrome	TRUE	reported	textfile	2	1	TRUE
rs1507153	C	A	C	A	-0.0128124268766292	0.000675656	NA	0.621908	FALSE	FALSE	FALSE	ukb-b-7478	461026	0.00153285	0.66	Hand grip strength (left) || id:ukb-b-7478	TRUE	461902	0.00217522443589117	3.85814465488728e-09	MetS	Metabolic syndrome	TRUE	reported	textfile	2	1	TRUE
rs1513475	T	C	T	C	0.0153726334678448	-0.00550791	NA	0.650714	FALSE	FALSE	FALSE	ukb-b-7478	461026	0.00155722	4e-04	Hand grip strength (left) || id:ukb-b-7478	TRUE	461902	0.00236784887953587	8.45717000813448e-11	MetS	Metabolic syndrome	TRUE	reported	textfile	2	1	TRUE
rs1534696	C	A	C	A	0.014153097720587	0.00118731	NA	0.459194	FALSE	FALSE	FALSE	ukb-b-7478	461026	0.00148759	0.42	Hand grip strength (left) || id:ukb-b-7478	TRUE	461902	0.00208891699818393	1.24124376395172e-11	MetS	Metabolic syndrome	TRUE	reported	textfile	2	1	TRUE
rs1559900	C	T	C	T	-0.0128278102463089	0.00136029	NA	0.713979	FALSE	FALSE	FALSE	ukb-b-7478	461026	0.00164186	0.41	Hand grip strength (left) || id:ukb-b-7478	TRUE	461902	0.00230765862904553	2.71637455736928e-08	MetS	Metabolic syndrome	TRUE	reported	textfile	2	1	TRUE
rs1579557	C	T	C	T	-0.0157892909899386	-0.000969286	NA	0.704211	FALSE	FALSE	FALSE	ukb-b-7478	461026	0.00162684	0.55	Hand grip strength (left) || id:ukb-b-7478	TRUE	461902	0.0023974562858172	4.52285818964175e-11	MetS	Metabolic syndrome	TRUE	reported	textfile	2	1	TRUE
rs1580099	C	A	C	A	0.0135206671411623	-0.0010725	NA	0.434328	FALSE	FALSE	FALSE	ukb-b-7478	461026	0.00149712	0.47	Hand grip strength (left) || id:ukb-b-7478	TRUE	461902	0.00230328674072575	4.35368555087561e-09	MetS	Metabolic syndrome	TRUE	reported	textfile	2	1	TRUE
rs17115145	C	T	C	T	-0.0122687958691582	0.00385629	NA	0.598662	FALSE	FALSE	FALSE	ukb-b-7478	461026	0.00152092	0.0109999	Hand grip strength (left) || id:ukb-b-7478	TRUE	461902	0.00215706776765669	1.28747251803781e-08	MetS	Metabolic syndrome	TRUE	reported	textfile	2	1	TRUE
rs17207196	C	T	C	T	0.0177206569591299	-0.000964288	NA	0.580882	FALSE	FALSE	FALSE	ukb-b-7478	461026	0.00150382	0.52	Hand grip strength (left) || id:ukb-b-7478	TRUE	461902	0.0021645351002234	2.68221221732227e-16	MetS	Metabolic syndrome	TRUE	reported	textfile	2	1	TRUE
rs1730858	T	C	T	C	0.014747889188269	0.00213111	NA	0.348434	FALSE	FALSE	FALSE	ukb-b-7478	461026	0.00157288	0.18	Hand grip strength (left) || id:ukb-b-7478	TRUE	461902	0.00228283764267344	1.04473484625595e-10	MetS	Metabolic syndrome	TRUE	reported	textfile	2	1	TRUE
rs17513613	T	C	T	C	-0.0174503992564115	-0.00617521	NA	0.671619	FALSE	FALSE	FALSE	ukb-b-7478	461026	0.00158708	1e-04	Hand grip strength (left) || id:ukb-b-7478	TRUE	461902	0.00237330724629155	1.94130472596968e-13	MetS	Metabolic syndrome	TRUE	reported	textfile	2	1	TRUE
rs17639546	G	A	G	A	0.0176500579458323	0.00705137	NA	0.851558	FALSE	FALSE	FALSE	ukb-b-7478	461026	0.00208837	0.000729995	Hand grip strength (left) || id:ukb-b-7478	TRUE	461902	0.0029918212861025	3.64746408768782e-09	MetS	Metabolic syndrome	TRUE	reported	textfile	2	1	TRUE
rs17694506	C	T	C	T	0.0144015671766298	-0.00156349	NA	0.389239	FALSE	FALSE	FALSE	ukb-b-7478	461026	0.00152656	0.31	Hand grip strength (left) || id:ukb-b-7478	TRUE	461902	0.00217183373921394	3.33277080903972e-11	MetS	Metabolic syndrome	TRUE	reported	textfile	2	1	TRUE
rs17724992	A	G	A	G	0.014208852879419	-0.00683357	NA	0.732174	FALSE	FALSE	FALSE	ukb-b-7478	461026	0.00168102	4.79999e-05	Hand grip strength (left) || id:ukb-b-7478	TRUE	461902	0.00246439882374204	8.13453209817374e-09	MetS	Metabolic syndrome	TRUE	reported	textfile	2	1	TRUE
rs17806379	C	T	C	T	0.0203429697785597	0.00124683	NA	0.817188	FALSE	FALSE	FALSE	ukb-b-7478	461026	0.00192473	0.52	Hand grip strength (left) || id:ukb-b-7478	TRUE	461902	0.00279883814638159	3.63871696760429e-13	MetS	Metabolic syndrome	TRUE	reported	textfile	2	1	TRUE
rs1886558	A	G	A	G	0.0121424350815965	-0.000541241	NA	0.391965	FALSE	FALSE	FALSE	ukb-b-7478	461026	0.00153533	0.719999	Hand grip strength (left) || id:ukb-b-7478	TRUE	461902	0.00221388754406847	4.14249915705556e-08	MetS	Metabolic syndrome	TRUE	reported	textfile	2	1	TRUE
rs1914888	A	G	A	G	0.0129114904544835	-0.000873822	NA	0.508693	FALSE	FALSE	FALSE	ukb-b-7478	461026	0.001489	0.56	Hand grip strength (left) || id:ukb-b-7478	TRUE	461902	0.00212949642943493	1.33467743003933e-09	MetS	Metabolic syndrome	TRUE	reported	textfile	2	1	TRUE
rs1945941	G	A	G	A	0.0120290605813089	0.00224732	NA	0.437195	FALSE	FALSE	FALSE	ukb-b-7478	461026	0.00150249	0.13	Hand grip strength (left) || id:ukb-b-7478	TRUE	461902	0.00218397504801125	3.63192073225151e-08	MetS	Metabolic syndrome	TRUE	reported	textfile	2	1	TRUE
rs2015407	A	G	A	G	0.0139316394031997	-0.00330893	NA	0.349957	FALSE	FALSE	FALSE	ukb-b-7478	461026	0.00155429	0.0329997	Hand grip strength (left) || id:ukb-b-7478	TRUE	461902	0.00223634870035835	4.67518774392377e-10	MetS	Metabolic syndrome	TRUE	reported	textfile	2	1	TRUE
rs2060604	T	C	T	C	0.0150050717425189	0.000881293	NA	0.59092	FALSE	FALSE	FALSE	ukb-b-7478	461026	0.00150881	0.56	Hand grip strength (left) || id:ukb-b-7478	TRUE	461902	0.00214747508793999	2.80208901420578e-12	MetS	Metabolic syndrome	TRUE	reported	textfile	2	1	TRUE
rs2066295	A	G	A	G	0.0226925325165289	0.00446629	NA	0.77217	FALSE	FALSE	FALSE	ukb-b-7478	461026	0.00176585	0.0109999	Hand grip strength (left) || id:ukb-b-7478	TRUE	461902	0.00262713353717714	5.73290301720777e-18	MetS	Metabolic syndrome	TRUE	reported	textfile	2	1	TRUE
rs2075226	A	G	A	G	-0.0128618003506711	0.00138357	NA	0.63033	FALSE	FALSE	FALSE	ukb-b-7478	461026	0.00153776	0.37	Hand grip strength (left) || id:ukb-b-7478	TRUE	461902	0.00230731384341996	2.48440048971167e-08	MetS	Metabolic syndrome	TRUE	reported	textfile	2	1	TRUE
rs2178270	T	C	T	C	0.0154253513280327	0.00154822	NA	0.816647	FALSE	FALSE	FALSE	ukb-b-7478	461026	0.00192057	0.42	Hand grip strength (left) || id:ukb-b-7478	TRUE	461902	0.00269456948779545	1.03673455483651e-08	MetS	Metabolic syndrome	TRUE	reported	textfile	2	1	TRUE
rs2275543	T	C	T	C	-0.0191215590563441	0.00117343	NA	0.898246	FALSE	FALSE	FALSE	ukb-b-7478	461026	0.00246031	0.630001	Hand grip strength (left) || id:ukb-b-7478	TRUE	461902	0.00329607102901225	6.57953441067627e-09	MetS	Metabolic syndrome	TRUE	reported	textfile	2	1	TRUE
rs2298969	A	G	A	G	0.011535950156906	0.00109263	NA	0.518501	FALSE	FALSE	FALSE	ukb-b-7478	461026	0.00148688	0.46	Hand grip strength (left) || id:ukb-b-7478	TRUE	461902	0.00207690540750946	2.78577094400996e-08	MetS	Metabolic syndrome	TRUE	reported	textfile	2	1	TRUE
rs2361988	T	C	T	C	0.0142527344215338	0.000413575	NA	0.741881	FALSE	FALSE	FALSE	ukb-b-7478	461026	0.00169996	0.81	Hand grip strength (left) || id:ukb-b-7478	TRUE	461902	0.0024476372685961	5.77804006470873e-09	MetS	Metabolic syndrome	TRUE	reported	textfile	2	1	TRUE
rs2526754	G	A	G	A	0.0217507887930605	0.00230535	NA	0.522181	FALSE	FALSE	FALSE	ukb-b-7478	461026	0.00148387	0.12	Hand grip strength (left) || id:ukb-b-7478	TRUE	461902	0.00225866820454706	5.97773694449643e-22	MetS	Metabolic syndrome	TRUE	reported	textfile	2	1	TRUE
rs2531995	C	T	C	T	-0.0188369342431676	-0.00353761	NA	0.381445	FALSE	FALSE	FALSE	ukb-b-7478	461026	0.00152914	0.021	Hand grip strength (left) || id:ukb-b-7478	TRUE	461902	0.00222805372593376	2.80443216796036e-17	MetS	Metabolic syndrome	TRUE	reported	textfile	2	1	TRUE
rs2596933	G	A	G	A	0.013625861725573	-0.00157329	NA	0.276461	FALSE	FALSE	FALSE	ukb-b-7478	461026	0.00167254	0.35	Hand grip strength (left) || id:ukb-b-7478	TRUE	461902	0.00239396750571909	1.25744743412909e-08	MetS	Metabolic syndrome	TRUE	reported	textfile	2	1	TRUE
rs261336	G	A	G	A	-0.0196259562781282	0.000139545	NA	0.161657	FALSE	FALSE	FALSE	ukb-b-7478	461026	0.00201693	0.94	Hand grip strength (left) || id:ukb-b-7478	TRUE	461902	0.00256682500398999	2.07319946527653e-14	MetS	Metabolic syndrome	TRUE	reported	textfile	2	1	TRUE
rs2787693	C	A	C	A	0.0165671688974806	0.00378466	NA	0.319468	FALSE	FALSE	FALSE	ukb-b-7478	461026	0.00158832	0.017	Hand grip strength (left) || id:ukb-b-7478	TRUE	461902	0.00246895336929315	1.943589186027e-11	MetS	Metabolic syndrome	TRUE	reported	textfile	2	1	TRUE
rs2814944	G	A	G	A	-0.0339903179446919	-0.00592426	NA	0.852453	FALSE	FALSE	FALSE	ukb-b-7478	461026	0.00208787	0.00449997	Hand grip strength (left) || id:ukb-b-7478	TRUE	461902	0.00317703318446609	1.03148444915899e-26	MetS	Metabolic syndrome	TRUE	reported	textfile	2	1	TRUE
rs2836753	T	C	T	C	-0.0132532555513243	-0.00172766	NA	0.362698	FALSE	FALSE	FALSE	ukb-b-7478	461026	0.00154405	0.26	Hand grip strength (left) || id:ukb-b-7478	TRUE	461902	0.00215164066446222	7.29268376871915e-10	MetS	Metabolic syndrome	TRUE	reported	textfile	2	1	TRUE
rs2861688	T	C	T	C	0.0155294830055727	0.001748	NA	0.724008	FALSE	FALSE	FALSE	ukb-b-7478	461026	0.00165747	0.29	Hand grip strength (left) || id:ukb-b-7478	TRUE	461902	0.00239530255965203	8.97333585538675e-11	MetS	Metabolic syndrome	TRUE	reported	textfile	2	1	TRUE
rs2968856	T	C	T	C	0.0159506044651619	0.00703855	NA	0.750954	FALSE	FALSE	FALSE	ukb-b-7478	461026	0.00171915	4.20001e-05	Hand grip strength (left) || id:ukb-b-7478	TRUE	461902	0.00237306144298305	1.79825793312316e-11	MetS	Metabolic syndrome	TRUE	reported	textfile	2	1	TRUE
rs320	T	G	T	G	0.0307207556258109	-0.00210497	NA	0.728466	FALSE	FALSE	FALSE	ukb-b-7478	461026	0.00166901	0.21	Hand grip strength (left) || id:ukb-b-7478	TRUE	461902	0.00222496157651016	2.30240194450312e-43	MetS	Metabolic syndrome	TRUE	reported	textfile	2	1	TRUE
rs3211995	G	A	G	A	0.021136485918318	0.0126407	NA	0.839748	FALSE	FALSE	FALSE	ukb-b-7478	461026	0.00203387	5.1e-10	Hand grip strength (left) || id:ukb-b-7478	TRUE	461902	0.00285110057999026	1.23057297888584e-13	MetS	Metabolic syndrome	TRUE	reported	textfile	2	1	TRUE
rs323781	A	C	A	C	-0.0319295447535089	-0.00266536	NA	0.972502	FALSE	FALSE	FALSE	ukb-b-7478	461026	0.00459247	0.56	Hand grip strength (left) || id:ukb-b-7478	TRUE	461902	0.00580665062196152	3.8240906778051e-08	MetS	Metabolic syndrome	TRUE	reported	textfile	2	1	TRUE
rs349088	C	A	C	A	0.0126056464179001	0.00114423	NA	0.499256	FALSE	FALSE	FALSE	ukb-b-7478	461026	0.0014901	0.44	Hand grip strength (left) || id:ukb-b-7478	TRUE	461902	0.00212952977408114	3.23018733093001e-09	MetS	Metabolic syndrome	TRUE	reported	textfile	2	1	TRUE
rs350832	G	A	G	A	-0.0144422740145417	6.6944e-05	NA	0.229411	FALSE	FALSE	FALSE	ukb-b-7478	461026	0.00177592	0.97	Hand grip strength (left) || id:ukb-b-7478	TRUE	461902	0.00256853953223876	1.87933514081397e-08	MetS	Metabolic syndrome	TRUE	reported	textfile	2	1	TRUE
rs3749262	G	A	G	A	-0.0187613851174331	-0.000110987	NA	0.722907	FALSE	FALSE	FALSE	ukb-b-7478	461026	0.00165945	0.95	Hand grip strength (left) || id:ukb-b-7478	TRUE	461902	0.00242854809658325	1.11546035095195e-14	MetS	Metabolic syndrome	TRUE	reported	textfile	2	1	TRUE
rs3808436	A	G	A	G	0.0155820918574949	0.00274599	NA	0.446761	FALSE	FALSE	FALSE	ukb-b-7478	461026	0.00149566	0.0659994	Hand grip strength (left) || id:ukb-b-7478	TRUE	461902	0.00211132698761659	1.58008962214524e-13	MetS	Metabolic syndrome	TRUE	reported	textfile	2	1	TRUE
rs3810291	G	A	G	A	-0.0191739319421305	0.00162371	NA	0.325026	FALSE	FALSE	FALSE	ukb-b-7478	461026	0.00158396	0.31	Hand grip strength (left) || id:ukb-b-7478	TRUE	461902	0.00226722196081702	2.74306766434368e-17	MetS	Metabolic syndrome	TRUE	reported	textfile	2	1	TRUE
rs3814424	C	T	C	T	-0.024553228287811	0.00106029	NA	0.842304	FALSE	FALSE	FALSE	ukb-b-7478	461026	0.00203817	0.6	Hand grip strength (left) || id:ukb-b-7478	TRUE	461902	0.00299687168037411	2.54894108051194e-16	MetS	Metabolic syndrome	TRUE	reported	textfile	2	1	TRUE
rs3814883	C	T	C	T	-0.0260472419356213	-0.00804234	NA	0.517644	FALSE	FALSE	FALSE	ukb-b-7478	461026	0.00149037	6.80002e-08	Hand grip strength (left) || id:ukb-b-7478	TRUE	461902	0.00225489296912238	7.26008967109237e-31	MetS	Metabolic syndrome	TRUE	reported	textfile	2	1	TRUE
rs3826408	C	T	C	T	-0.0123596612654568	0.00637574	NA	0.543212	FALSE	FALSE	FALSE	ukb-b-7478	461026	0.00148898	1.89998e-05	Hand grip strength (left) || id:ukb-b-7478	TRUE	461902	0.00212659255872084	6.17472656497931e-09	MetS	Metabolic syndrome	TRUE	reported	textfile	2	1	TRUE
rs3902840	G	A	G	A	-0.0206311024850782	0.00557503	NA	0.912227	FALSE	FALSE	FALSE	ukb-b-7478	461026	0.00262601	0.0340001	Hand grip strength (left) || id:ukb-b-7478	TRUE	461902	0.00365935376318572	1.72127703006731e-08	MetS	Metabolic syndrome	TRUE	reported	textfile	2	1	TRUE
rs397092	A	G	A	G	-0.0129740933131488	-0.00699338	NA	0.463363	FALSE	FALSE	FALSE	ukb-b-7478	461026	0.00149353	2.80001e-06	Hand grip strength (left) || id:ukb-b-7478	TRUE	461902	0.00212730387026394	1.06838626582218e-09	MetS	Metabolic syndrome	TRUE	reported	textfile	2	1	TRUE
rs40067	G	A	G	A	0.0181320334636124	-0.00671901	NA	0.829837	FALSE	FALSE	FALSE	ukb-b-7478	461026	0.00198078	0.000690001	Hand grip strength (left) || id:ukb-b-7478	TRUE	461902	0.00274633469371501	4.04918829777959e-11	MetS	Metabolic syndrome	TRUE	reported	textfile	2	1	TRUE
rs41741	G	T	G	T	0.0121787143570721	-0.00211183	NA	0.326795	FALSE	FALSE	FALSE	ukb-b-7478	461026	0.00158438	0.18	Hand grip strength (left) || id:ukb-b-7478	TRUE	461902	0.00221440450222693	3.80288035425213e-08	MetS	Metabolic syndrome	TRUE	reported	textfile	2	1	TRUE
rs4283409	A	G	A	G	-0.0124719223035296	0.00104717	NA	0.382427	FALSE	FALSE	FALSE	ukb-b-7478	461026	0.00152694	0.49	Hand grip strength (left) || id:ukb-b-7478	TRUE	461902	0.00215916775667873	7.63776465186422e-09	MetS	Metabolic syndrome	TRUE	reported	textfile	2	1	TRUE
rs429343	A	G	A	G	0.0121097783079127	-0.00141811	NA	0.423386	FALSE	FALSE	FALSE	ukb-b-7478	461026	0.00150358	0.35	Hand grip strength (left) || id:ukb-b-7478	TRUE	461902	0.00212766043812568	1.25859208179319e-08	MetS	Metabolic syndrome	TRUE	reported	textfile	2	1	TRUE
rs4377779	T	C	T	C	0.0130792298331949	-0.00281646	NA	0.653137	FALSE	FALSE	FALSE	ukb-b-7478	461026	0.00155976	0.0710003	Hand grip strength (left) || id:ukb-b-7478	TRUE	461902	0.00224025253568732	5.27412999873785e-09	MetS	Metabolic syndrome	TRUE	reported	textfile	2	1	TRUE
rs442177	G	T	G	T	-0.0111202005888601	0.00316699	NA	0.405571	FALSE	FALSE	FALSE	ukb-b-7478	461026	0.00150984	0.0359998	Hand grip strength (left) || id:ukb-b-7478	TRUE	461902	0.00202339154274082	3.88893719103536e-08	MetS	Metabolic syndrome	TRUE	reported	textfile	2	1	TRUE
rs4482463	C	A	C	A	0.0285971992771569	0.00416156	NA	0.076994	FALSE	FALSE	FALSE	ukb-b-7478	461026	0.00279095	0.14	Hand grip strength (left) || id:ukb-b-7478	TRUE	461902	0.00413685445343842	4.75218709540786e-12	MetS	Metabolic syndrome	TRUE	reported	textfile	2	1	TRUE
rs4660208	A	G	A	G	-0.0227719947909002	-0.00117052	NA	0.79041	FALSE	FALSE	FALSE	ukb-b-7478	461026	0.00182295	0.52	Hand grip strength (left) || id:ukb-b-7478	TRUE	461902	0.0026122202091351	2.84445348766892e-18	MetS	Metabolic syndrome	TRUE	reported	textfile	2	1	TRUE
rs4671328	T	G	T	G	0.0182456138108204	0.00354921	NA	0.448656	FALSE	FALSE	FALSE	ukb-b-7478	461026	0.00150329	0.0179999	Hand grip strength (left) || id:ukb-b-7478	TRUE	461902	0.0021941396329426	9.1280012508775e-17	MetS	Metabolic syndrome	TRUE	reported	textfile	2	1	TRUE
rs4693325	A	C	A	C	-0.0158517136507865	-0.000165051	NA	0.192187	FALSE	FALSE	FALSE	ukb-b-7478	461026	0.00189757	0.93	Hand grip strength (left) || id:ukb-b-7478	TRUE	461902	0.00263315164129113	1.74359473487786e-09	MetS	Metabolic syndrome	TRUE	reported	textfile	2	1	TRUE
rs4740619	T	C	T	C	0.0137938552403875	-6.13755e-05	NA	0.550715	FALSE	FALSE	FALSE	ukb-b-7478	461026	0.00149278	0.97	Hand grip strength (left) || id:ukb-b-7478	TRUE	461902	0.00211055368051075	6.33308460297761e-11	MetS	Metabolic syndrome	TRUE	reported	textfile	2	1	TRUE
rs4757144	G	A	G	A	-0.0116738730853943	-0.00247377	NA	0.409791	FALSE	FALSE	FALSE	ukb-b-7478	461026	0.0015097	0.1	Hand grip strength (left) || id:ukb-b-7478	TRUE	461902	0.00213087198825283	4.2907070447552e-08	MetS	Metabolic syndrome	TRUE	reported	textfile	2	1	TRUE
rs4790292	C	A	C	A	0.0195983490797892	0.00279518	NA	0.846285	FALSE	FALSE	FALSE	ukb-b-7478	461026	0.00206672	0.18	Hand grip strength (left) || id:ukb-b-7478	TRUE	461902	0.00310215531460725	2.65560905843516e-10	MetS	Metabolic syndrome	TRUE	reported	textfile	2	1	TRUE
rs4805758	G	A	G	A	0.0203307714406713	0.00499412	NA	0.828308	FALSE	FALSE	FALSE	ukb-b-7478	461026	0.00196966	0.0109999	Hand grip strength (left) || id:ukb-b-7478	TRUE	461902	0.00281939656320773	5.55275788805955e-13	MetS	Metabolic syndrome	TRUE	reported	textfile	2	1	TRUE
rs4889782	C	T	C	T	0.0129841741796236	-0.000487324	NA	0.39077	FALSE	FALSE	FALSE	ukb-b-7478	461026	0.00152912	0.75	Hand grip strength (left) || id:ukb-b-7478	TRUE	461902	0.00215238291341961	1.61477516255348e-09	MetS	Metabolic syndrome	TRUE	reported	textfile	2	1	TRUE
rs4890439	G	A	G	A	0.0120766166323362	0.000381533	NA	0.625777	FALSE	FALSE	FALSE	ukb-b-7478	461026	0.00153621	0.8	Hand grip strength (left) || id:ukb-b-7478	TRUE	461902	0.00220934904379846	4.59934726209351e-08	MetS	Metabolic syndrome	TRUE	reported	textfile	2	1	TRUE
rs4929923	T	C	T	C	-0.0145256237347266	0.00161805	NA	0.354821	FALSE	FALSE	FALSE	ukb-b-7478	461026	0.0015499	0.3	Hand grip strength (left) || id:ukb-b-7478	TRUE	461902	0.00220278149115261	4.27500047734423e-11	MetS	Metabolic syndrome	TRUE	reported	textfile	2	1	TRUE
rs4947406	T	G	T	G	0.0162488495567723	-0.000466048	NA	0.328596	FALSE	FALSE	FALSE	ukb-b-7478	461026	0.00158839	0.77	Hand grip strength (left) || id:ukb-b-7478	TRUE	461902	0.00238385114140008	9.34682938645998e-12	MetS	Metabolic syndrome	TRUE	reported	textfile	2	1	TRUE
rs4971632	T	C	T	C	0.0171491609964636	0.00156171	NA	0.162623	FALSE	FALSE	FALSE	ukb-b-7478	461026	0.00200988	0.44	Hand grip strength (left) || id:ukb-b-7478	TRUE	461902	0.00282426364307049	1.26262268710483e-09	MetS	Metabolic syndrome	TRUE	reported	textfile	2	1	TRUE
rs502153	C	T	C	T	-0.012433195035013	0.00344536	NA	0.446561	FALSE	FALSE	FALSE	ukb-b-7478	461026	0.00149351	0.021	Hand grip strength (left) || id:ukb-b-7478	TRUE	461902	0.00214427759998556	6.6984903525765e-09	MetS	Metabolic syndrome	TRUE	reported	textfile	2	1	TRUE
rs6115015	G	A	G	A	-0.0130125796272901	-0.00329076	NA	0.364636	FALSE	FALSE	FALSE	ukb-b-7478	461026	0.00154658	0.0329997	Hand grip strength (left) || id:ukb-b-7478	TRUE	461902	0.00224019834193167	6.29699399590349e-09	MetS	Metabolic syndrome	TRUE	reported	textfile	2	1	TRUE
rs6142206	G	A	G	A	-0.011515434311878	-0.00991015	NA	0.579271	FALSE	FALSE	FALSE	ukb-b-7478	461026	0.00150467	4.49987e-11	Hand grip strength (left) || id:ukb-b-7478	TRUE	461902	0.00208969405114196	3.57645363719788e-08	MetS	Metabolic syndrome	TRUE	reported	textfile	2	1	TRUE
rs6463489	T	C	T	C	0.0236127966193408	-0.00589591	NA	0.111056	FALSE	FALSE	FALSE	ukb-b-7478	461026	0.0023645	0.0129999	Hand grip strength (left) || id:ukb-b-7478	TRUE	461902	0.00412381893259105	1.02854221367962e-08	MetS	Metabolic syndrome	TRUE	reported	textfile	2	1	TRUE
rs6484478	A	G	A	G	-0.0158577092451084	-0.00336404	NA	0.225995	FALSE	FALSE	FALSE	ukb-b-7478	461026	0.00177234	0.0580003	Hand grip strength (left) || id:ukb-b-7478	TRUE	461902	0.00256158829060196	5.99444218854331e-10	MetS	Metabolic syndrome	TRUE	reported	textfile	2	1	TRUE
rs6499240	A	G	A	G	-0.0201629576700064	0.00987701	NA	0.40822	FALSE	FALSE	FALSE	ukb-b-7478	461026	0.0015142	6.89922e-11	Hand grip strength (left) || id:ukb-b-7478	TRUE	461902	0.0022943507357191	1.52125905367019e-18	MetS	Metabolic syndrome	TRUE	reported	textfile	2	1	TRUE
rs6545714	G	A	G	A	0.0190269945932722	-0.000799945	NA	0.398519	FALSE	FALSE	FALSE	ukb-b-7478	461026	0.0015173	0.6	Hand grip strength (left) || id:ukb-b-7478	TRUE	461902	0.00218548502152782	3.14581158701915e-18	MetS	Metabolic syndrome	TRUE	reported	textfile	2	1	TRUE
rs6575340	G	A	G	A	-0.0136069861093104	0.00354376	NA	0.364001	FALSE	FALSE	FALSE	ukb-b-7478	461026	0.00154662	0.0219999	Hand grip strength (left) || id:ukb-b-7478	TRUE	461902	0.0022199201726002	8.81593162724724e-10	MetS	Metabolic syndrome	TRUE	reported	textfile	2	1	TRUE
rs6577584	T	G	T	G	-0.0139474112874705	0.000315738	NA	0.658698	FALSE	FALSE	FALSE	ukb-b-7478	461026	0.00156636	0.84	Hand grip strength (left) || id:ukb-b-7478	TRUE	461902	0.00218241236742658	1.64995215925242e-10	MetS	Metabolic syndrome	TRUE	reported	textfile	2	1	TRUE
rs6602151	T	C	T	C	-0.0145813668340592	0.00227025	NA	0.307021	FALSE	FALSE	FALSE	ukb-b-7478	461026	0.00163216	0.16	Hand grip strength (left) || id:ukb-b-7478	TRUE	461902	0.00235440893046108	5.89482566394892e-10	MetS	Metabolic syndrome	TRUE	reported	textfile	2	1	TRUE
rs6603004	A	G	A	G	-0.0126564834718611	-0.00146325	NA	0.47698	FALSE	FALSE	FALSE	ukb-b-7478	461026	0.00148633	0.32	Hand grip strength (left) || id:ukb-b-7478	TRUE	461902	0.00210465289507769	1.81478337848666e-09	MetS	Metabolic syndrome	TRUE	reported	textfile	2	1	TRUE
rs6673977	A	G	A	G	-0.0124986270287663	0.00447254	NA	0.621421	FALSE	FALSE	FALSE	ukb-b-7478	461026	0.00153488	0.00359998	Hand grip strength (left) || id:ukb-b-7478	TRUE	461902	0.00221321641019841	1.63017252447587e-08	MetS	Metabolic syndrome	TRUE	reported	textfile	2	1	TRUE
rs6711375	G	A	G	A	-0.0137645592487622	0.000680637	NA	0.322303	FALSE	FALSE	FALSE	ukb-b-7478	461026	0.00159306	0.67	Hand grip strength (left) || id:ukb-b-7478	TRUE	461902	0.00225937065266216	1.11362842984916e-09	MetS	Metabolic syndrome	TRUE	reported	textfile	2	1	TRUE
rs6754311	T	C	T	C	0.0133990704395581	-0.0103075	NA	0.735319	FALSE	FALSE	FALSE	ukb-b-7478	461026	0.00167428	7.39997e-10	Hand grip strength (left) || id:ukb-b-7478	TRUE	461902	0.00214180122327641	3.95021671869439e-10	MetS	Metabolic syndrome	TRUE	reported	textfile	2	1	TRUE
rs676387	C	A	C	A	-0.013078079005401	-0.00196522	NA	0.714879	FALSE	FALSE	FALSE	ukb-b-7478	461026	0.001644	0.23	Hand grip strength (left) || id:ukb-b-7478	TRUE	461902	0.00236992450331295	3.42192348522783e-08	MetS	Metabolic syndrome	TRUE	reported	textfile	2	1	TRUE
rs687672	T	C	T	C	0.0213915452192043	-0.00113149	NA	0.199284	FALSE	FALSE	FALSE	ukb-b-7478	461026	0.00185738	0.54	Hand grip strength (left) || id:ukb-b-7478	TRUE	461902	0.00284843277159965	5.91566882550649e-14	MetS	Metabolic syndrome	TRUE	reported	textfile	2	1	TRUE
rs703965	C	T	C	T	-0.0122085941781774	0.000847877	NA	0.547316	FALSE	FALSE	FALSE	ukb-b-7478	461026	0.00148975	0.57	Hand grip strength (left) || id:ukb-b-7478	TRUE	461902	0.00211838084048812	8.25473546917937e-09	MetS	Metabolic syndrome	TRUE	reported	textfile	2	1	TRUE
rs7075195	A	G	A	G	0.0165050521096478	0.00390627	NA	0.582354	FALSE	FALSE	FALSE	ukb-b-7478	461026	0.00150633	0.00949992	Hand grip strength (left) || id:ukb-b-7478	TRUE	461902	0.00203663563404896	5.31474159975326e-16	MetS	Metabolic syndrome	TRUE	reported	textfile	2	1	TRUE
rs7084454	G	A	G	A	-0.0162968856570059	0.00596742	NA	0.676693	FALSE	FALSE	FALSE	ukb-b-7478	461026	0.00158818	0.00017	Hand grip strength (left) || id:ukb-b-7478	TRUE	461902	0.00228108150093637	9.04108970597282e-13	MetS	Metabolic syndrome	TRUE	reported	textfile	2	1	TRUE
rs7132908	G	A	G	A	-0.0185431328661807	-0.00237186	NA	0.615584	FALSE	FALSE	FALSE	ukb-b-7478	461026	0.00152637	0.12	Hand grip strength (left) || id:ukb-b-7478	TRUE	461902	0.00239214736679128	9.0693053982461e-15	MetS	Metabolic syndrome	TRUE	reported	textfile	2	1	TRUE
rs7144011	G	T	G	T	-0.0228031027344774	-0.00613769	NA	0.779034	FALSE	FALSE	FALSE	ukb-b-7478	461026	0.00179113	0.00061	Hand grip strength (left) || id:ukb-b-7478	TRUE	461902	0.00267899336805138	1.71227876037024e-17	MetS	Metabolic syndrome	TRUE	reported	textfile	2	1	TRUE
rs7198357	C	T	C	T	0.0171587683081871	-0.00150753	NA	0.837539	FALSE	FALSE	FALSE	ukb-b-7478	461026	0.00201165	0.450001	Hand grip strength (left) || id:ukb-b-7478	TRUE	461902	0.00259943925146217	4.08531564738316e-11	MetS	Metabolic syndrome	TRUE	reported	textfile	2	1	TRUE
rs7212293	A	G	A	G	-0.0220869133171744	0.00946246	NA	0.803696	FALSE	FALSE	FALSE	ukb-b-7478	461026	0.00186997	4.20001e-07	Hand grip strength (left) || id:ukb-b-7478	TRUE	461902	0.00262579864463959	4.04789639723749e-17	MetS	Metabolic syndrome	TRUE	reported	textfile	2	1	TRUE
rs741959	A	G	A	G	0.0141858357217332	0.00443123	NA	0.417271	FALSE	FALSE	FALSE	ukb-b-7478	461026	0.00150398	0.0032	Hand grip strength (left) || id:ukb-b-7478	TRUE	461902	0.0021693866809066	6.18902725120356e-11	MetS	Metabolic syndrome	TRUE	reported	textfile	2	1	TRUE
rs7488867	C	T	C	T	0.0151580948563474	0.00356007	NA	0.744826	FALSE	FALSE	FALSE	ukb-b-7478	461026	0.00170478	0.0369999	Hand grip strength (left) || id:ukb-b-7478	TRUE	461902	0.00251080848386941	1.5687251115769e-09	MetS	Metabolic syndrome	TRUE	reported	textfile	2	1	TRUE
rs7581217	T	C	T	C	0.012684508187248	-0.00152526	NA	0.353549	FALSE	FALSE	FALSE	ukb-b-7478	461026	0.00154902	0.32	Hand grip strength (left) || id:ukb-b-7478	TRUE	461902	0.00217997512407561	5.93254702424725e-09	MetS	Metabolic syndrome	TRUE	reported	textfile	2	1	TRUE
rs7642876	A	G	A	G	0.0122237879578972	-0.00194181	NA	0.406197	FALSE	FALSE	FALSE	ukb-b-7478	461026	0.00150986	0.2	Hand grip strength (left) || id:ukb-b-7478	TRUE	461902	0.00215199796049132	1.34533990231226e-08	MetS	Metabolic syndrome	TRUE	reported	textfile	2	1	TRUE
rs7668263	T	C	T	C	-0.0118439303235856	0.000161546	NA	0.631449	FALSE	FALSE	FALSE	ukb-b-7478	461026	0.00154222	0.92	Hand grip strength (left) || id:ukb-b-7478	TRUE	461902	0.00216064850477535	4.21364612696505e-08	MetS	Metabolic syndrome	TRUE	reported	textfile	2	1	TRUE
rs7928842	T	C	T	C	-0.0199655485651413	0.0116189	NA	0.591145	FALSE	FALSE	FALSE	ukb-b-7478	461026	0.00150574	1.20005e-14	Hand grip strength (left) || id:ukb-b-7478	TRUE	461902	0.0021590831960727	2.30375998936697e-20	MetS	Metabolic syndrome	TRUE	reported	textfile	2	1	TRUE
rs7982447	T	C	T	C	-0.019127248941274	-0.00353944	NA	0.793546	FALSE	FALSE	FALSE	ukb-b-7478	461026	0.00184196	0.0549997	Hand grip strength (left) || id:ukb-b-7478	TRUE	461902	0.00266230784310021	6.74724537189413e-13	MetS	Metabolic syndrome	TRUE	reported	textfile	2	1	TRUE
rs8015400	C	A	C	A	-0.0177395856239478	-0.00340129	NA	0.32282	FALSE	FALSE	FALSE	ukb-b-7478	461026	0.00158834	0.032	Hand grip strength (left) || id:ukb-b-7478	TRUE	461902	0.00228441429599896	8.13332012066391e-15	MetS	Metabolic syndrome	TRUE	reported	textfile	2	1	TRUE
rs8055138	C	T	C	T	-0.0302980321920991	0.00517984	NA	0.601347	FALSE	FALSE	FALSE	ukb-b-7478	461026	0.00151555	0.000629999	Hand grip strength (left) || id:ukb-b-7478	TRUE	461902	0.00243806990220229	1.86371474695148e-35	MetS	Metabolic syndrome	TRUE	reported	textfile	2	1	TRUE
rs8078079	T	C	T	C	0.0146039852412029	0.000151074	NA	0.594722	FALSE	FALSE	FALSE	ukb-b-7478	461026	0.00152198	0.92	Hand grip strength (left) || id:ukb-b-7478	TRUE	461902	0.00219548550959323	2.89480925518868e-11	MetS	Metabolic syndrome	TRUE	reported	textfile	2	1	TRUE
rs808820	A	G	A	G	-0.0215065596792028	-0.00144883	NA	0.885903	FALSE	FALSE	FALSE	ukb-b-7478	461026	0.00233483	0.53	Hand grip strength (left) || id:ukb-b-7478	TRUE	461902	0.0035040266418694	8.37405153318499e-10	MetS	Metabolic syndrome	TRUE	reported	textfile	2	1	TRUE
rs818524	T	C	T	C	-0.0128910767695757	0.00161031	NA	0.305036	FALSE	FALSE	FALSE	ukb-b-7478	461026	0.00161334	0.32	Hand grip strength (left) || id:ukb-b-7478	TRUE	461902	0.00232236665060987	2.84306454176711e-08	MetS	Metabolic syndrome	TRUE	reported	textfile	2	1	TRUE
rs891387	T	C	T	C	0.0205946111817083	0.00235112	NA	0.50502	FALSE	FALSE	FALSE	ukb-b-7478	461026	0.00148541	0.11	Hand grip strength (left) || id:ukb-b-7478	TRUE	461902	0.00217834143618589	3.25307856314516e-21	MetS	Metabolic syndrome	TRUE	reported	textfile	2	1	TRUE
rs906673	C	T	C	T	0.0128915244314576	-0.000817832	NA	0.402936	FALSE	FALSE	FALSE	ukb-b-7478	461026	0.00151505	0.59	Hand grip strength (left) || id:ukb-b-7478	TRUE	461902	0.00218566995502014	3.67482364401958e-09	MetS	Metabolic syndrome	TRUE	reported	textfile	2	1	TRUE
rs909892	G	A	G	A	0.0167515065720231	-0.00238027	NA	0.865207	FALSE	FALSE	FALSE	ukb-b-7478	461026	0.00218363	0.28	Hand grip strength (left) || id:ukb-b-7478	TRUE	461902	0.00295262477206934	1.39967247317625e-08	MetS	Metabolic syndrome	TRUE	reported	textfile	2	1	TRUE
rs938875	A	G	A	G	-0.0191221801692441	-0.0041529	NA	0.398295	FALSE	FALSE	FALSE	ukb-b-7478	461026	0.00151443	0.0061	Hand grip strength (left) || id:ukb-b-7478	TRUE	461902	0.00220125379726471	3.72302129003648e-18	MetS	Metabolic syndrome	TRUE	reported	textfile	2	1	TRUE
rs9556979	T	G	T	G	-0.0134810247290232	0.00304351	NA	0.677628	FALSE	FALSE	FALSE	ukb-b-7478	461026	0.00160486	0.0580003	Hand grip strength (left) || id:ukb-b-7478	TRUE	461902	0.0022990995522934	4.5290866056916e-09	MetS	Metabolic syndrome	TRUE	reported	textfile	2	1	TRUE
rs9630985	A	C	A	C	-0.0144849794937707	0.00125986	NA	0.334095	FALSE	FALSE	FALSE	ukb-b-7478	461026	0.00157238	0.42	Hand grip strength (left) || id:ukb-b-7478	TRUE	461902	0.00223605620599654	9.29994156227614e-11	MetS	Metabolic syndrome	TRUE	reported	textfile	2	1	TRUE
rs9686661	C	T	C	T	-0.0226813205613596	-0.00404872	NA	0.799414	FALSE	FALSE	FALSE	ukb-b-7478	461026	0.00185	0.0290001	Hand grip strength (left) || id:ukb-b-7478	TRUE	461902	0.00261858516699305	4.64902590888729e-18	MetS	Metabolic syndrome	TRUE	reported	textfile	2	1	TRUE
rs987237	A	G	A	G	-0.0304854101672188	0.00419576	NA	0.82044	FALSE	FALSE	FALSE	ukb-b-7478	461026	0.00193265	0.0299999	Hand grip strength (left) || id:ukb-b-7478	TRUE	461902	0.00290075821325855	7.81374627212359e-26	MetS	Metabolic syndrome	TRUE	reported	textfile	2	1	TRUE
rs998584	C	A	C	A	-0.0133733512853705	-0.00277937	NA	0.517247	FALSE	FALSE	FALSE	ukb-b-7478	461026	0.00148769	0.0619998	Hand grip strength (left) || id:ukb-b-7478	TRUE	461902	0.00206792287586142	9.99375793941375e-11	MetS	Metabolic syndrome	TRUE	reported	textfile	2	1	TRUE
rs10019888	G	A	G	A	-0.027	0.00516907	0.1636	0.165517	FALSE	FALSE	FALSE	ukb-b-7478	461026	0.00200424	0.00990011	Hand grip strength (left) || id:ukb-b-7478	TRUE	187077	0.0046	4.90095e-08	ieu-a-299	HDL cholesterol || id:ieu-a-299	TRUE	reported	textfile	2	1	TRUE
rs10087900	A	G	A	G	-0.0231	-0.00125305	0.4393	0.448991	FALSE	FALSE	FALSE	ukb-b-7478	461026	0.00149103	0.4	Hand grip strength (left) || id:ukb-b-7478	TRUE	183672	0.0036	2.174e-09	ieu-a-299	HDL cholesterol || id:ieu-a-299	TRUE	reported	textfile	2	1	TRUE
rs103294	T	C	T	C	0.0523	-0.00329053	0.186	0.223642	FALSE	FALSE	FALSE	ukb-b-7478	461026	0.00177949	0.064	Hand grip strength (left) || id:ukb-b-7478	TRUE	175917	0.0044	3.99485e-30	ieu-a-299	HDL cholesterol || id:ieu-a-299	TRUE	reported	textfile	2	1	TRUE
rs10761771	C	T	C	T	0.0198	-0.00349269	0.467	0.473297	FALSE	FALSE	FALSE	ukb-b-7478	461026	0.00148685	0.0189998	Hand grip strength (left) || id:ukb-b-7478	TRUE	182895	0.0034	4.12003e-09	ieu-a-299	HDL cholesterol || id:ieu-a-299	TRUE	reported	textfile	2	1	TRUE
rs10808546	T	C	T	C	0.0409	0.000188743	0.4459	0.446644	FALSE	FALSE	FALSE	ukb-b-7478	461026	0.00149793	0.9	Hand grip strength (left) || id:ukb-b-7478	TRUE	185835	0.0034	4.10582e-30	ieu-a-299	HDL cholesterol || id:ieu-a-299	TRUE	reported	textfile	2	1	TRUE
rs11045163	G	A	G	A	0.0217	0.000232965	0.4063	0.430595	FALSE	FALSE	FALSE	ukb-b-7478	461026	0.00150163	0.88	Hand grip strength (left) || id:ukb-b-7478	TRUE	187075	0.0035	3.19602e-09	ieu-a-299	HDL cholesterol || id:ieu-a-299	TRUE	reported	textfile	2	1	TRUE
rs11065987	G	A	G	A	-0.0222	-0.00557615	0.4222	0.41632	FALSE	FALSE	FALSE	ukb-b-7478	461026	0.00150374	0.00021	Hand grip strength (left) || id:ukb-b-7478	TRUE	187119	0.0035	1.22501e-09	ieu-a-299	HDL cholesterol || id:ieu-a-299	TRUE	reported	textfile	2	1	TRUE
rs11765979	C	A	C	A	0.0412	0.002027	0.4578	0.491774	FALSE	FALSE	FALSE	ukb-b-7478	461026	0.00148592	0.17	Hand grip strength (left) || id:ukb-b-7478	TRUE	94311	0.0048	3.111e-17	ieu-a-299	HDL cholesterol || id:ieu-a-299	TRUE	reported	textfile	2	1	TRUE
rs12133576	G	A	G	A	-0.0243	-0.00162318	0.6451	0.631064	FALSE	FALSE	FALSE	ukb-b-7478	461026	0.00153477	0.29	Hand grip strength (left) || id:ukb-b-7478	TRUE	187123	0.0035	6.15035e-11	ieu-a-299	HDL cholesterol || id:ieu-a-299	TRUE	reported	textfile	2	1	TRUE
rs12412743	T	C	T	C	-0.0291	0.000969498	0.153	0.167307	FALSE	FALSE	FALSE	ukb-b-7478	461026	0.00199093	0.630001	Hand grip strength (left) || id:ukb-b-7478	TRUE	187095	0.0045	1.30701e-09	ieu-a-299	HDL cholesterol || id:ieu-a-299	TRUE	reported	textfile	2	1	TRUE
rs12748152	T	C	T	C	-0.0506	0.00535106	0.07124	0.080391	FALSE	FALSE	FALSE	ukb-b-7478	461026	0.00272807	0.05	Hand grip strength (left) || id:ukb-b-7478	TRUE	187057	0.0062	9.73644e-16	ieu-a-299	HDL cholesterol || id:ieu-a-299	TRUE	reported	textfile	2	1	TRUE
rs12801636	A	G	A	G	0.0235	0.0024155	0.2243	0.224776	FALSE	FALSE	FALSE	ukb-b-7478	461026	0.0017776	0.17	Hand grip strength (left) || id:ukb-b-7478	TRUE	187099	0.0042	3.14702e-08	ieu-a-299	HDL cholesterol || id:ieu-a-299	TRUE	reported	textfile	2	1	TRUE
rs13076253	C	A	C	A	-0.0283	0.00176787	0.1478	0.140616	FALSE	FALSE	FALSE	ukb-b-7478	461026	0.00213103	0.41	Hand grip strength (left) || id:ukb-b-7478	TRUE	186809	0.0048	4.96101e-09	ieu-a-299	HDL cholesterol || id:ieu-a-299	TRUE	reported	textfile	2	1	TRUE
rs13099479	A	G	A	G	0.036	0.00648808	0.08971	0.085918	FALSE	FALSE	FALSE	ukb-b-7478	461026	0.00264358	0.0140001	Hand grip strength (left) || id:ukb-b-7478	TRUE	187132	0.0062	1.81899e-08	ieu-a-299	HDL cholesterol || id:ieu-a-299	TRUE	reported	textfile	2	1	TRUE
rs13702	C	T	C	T	0.1058	0.00152575	0.3127	0.287803	FALSE	FALSE	FALSE	ukb-b-7478	461026	0.00163981	0.35	Hand grip strength (left) || id:ukb-b-7478	TRUE	187044	0.0038	1.27938e-160	ieu-a-299	HDL cholesterol || id:ieu-a-299	TRUE	reported	textfile	2	1	TRUE
rs1515110	T	G	T	G	-0.0323	0.00174637	0.6187	0.636759	FALSE	FALSE	FALSE	ukb-b-7478	461026	0.00154205	0.26	Hand grip strength (left) || id:ukb-b-7478	TRUE	187081	0.0035	8.03711e-18	ieu-a-299	HDL cholesterol || id:ieu-a-299	TRUE	reported	textfile	2	1	TRUE
rs1689797	A	C	A	C	-0.0358	-0.000436169	0.3021	0.333489	FALSE	FALSE	FALSE	ukb-b-7478	461026	0.00157378	0.780001	Hand grip strength (left) || id:ukb-b-7478	TRUE	187126	0.0036	2.85167e-21	ieu-a-299	HDL cholesterol || id:ieu-a-299	TRUE	reported	textfile	2	1	TRUE
rs16942887	A	G	A	G	0.0831	0.00268255	0.1332	0.115147	FALSE	FALSE	FALSE	ukb-b-7478	461026	0.00232293	0.25	Hand grip strength (left) || id:ukb-b-7478	TRUE	185604	0.0051	8.28133e-54	ieu-a-299	HDL cholesterol || id:ieu-a-299	TRUE	reported	textfile	2	1	TRUE
rs16965220	A	C	A	C	0.0219	-0.000810586	0.2982	0.316493	FALSE	FALSE	FALSE	ukb-b-7478	461026	0.00159517	0.61	Hand grip strength (left) || id:ukb-b-7478	TRUE	185512	0.0037	7.90897e-09	ieu-a-299	HDL cholesterol || id:ieu-a-299	TRUE	reported	textfile	2	1	TRUE
rs17145738	T	C	T	C	0.0408	0.00423105	0.1174	0.122289	FALSE	FALSE	FALSE	ukb-b-7478	461026	0.00226089	0.061	Hand grip strength (left) || id:ukb-b-7478	TRUE	184971	0.0053	4.95222e-13	ieu-a-299	HDL cholesterol || id:ieu-a-299	TRUE	reported	textfile	2	1	TRUE
rs17173637	C	T	C	T	-0.0363	0.0141537	0.09763	0.0844	FALSE	FALSE	FALSE	ukb-b-7478	461026	0.00266644	1.09999e-07	Hand grip strength (left) || id:ukb-b-7478	TRUE	183901	0.0057	1.89898e-08	ieu-a-299	HDL cholesterol || id:ieu-a-299	TRUE	reported	textfile	2	1	TRUE
rs181360	G	T	G	T	-0.0376	-0.00596954	0.1992	0.191471	FALSE	FALSE	FALSE	ukb-b-7478	461026	0.00188565	0.0015	Hand grip strength (left) || id:ukb-b-7478	TRUE	178216	0.0042	9.23847e-18	ieu-a-299	HDL cholesterol || id:ieu-a-299	TRUE	reported	textfile	2	1	TRUE
rs1866956	T	C	T	C	0.0217	0.000132932	0.6755	0.684163	FALSE	FALSE	FALSE	ukb-b-7478	461026	0.00159635	0.93	Hand grip strength (left) || id:ukb-b-7478	TRUE	187031	0.0037	7.96398e-10	ieu-a-299	HDL cholesterol || id:ieu-a-299	TRUE	reported	textfile	2	1	TRUE
rs1877031	A	G	A	G	0.0336	-0.000381786	0.6755	0.66691	FALSE	FALSE	FALSE	ukb-b-7478	461026	0.00157422	0.81	Hand grip strength (left) || id:ukb-b-7478	TRUE	185471	0.0036	1.20393e-19	ieu-a-299	HDL cholesterol || id:ieu-a-299	TRUE	reported	textfile	2	1	TRUE
rs1883025	T	C	T	C	-0.0698	-0.0019255	0.2427	0.25473	FALSE	FALSE	FALSE	ukb-b-7478	461026	0.0017027	0.26	Hand grip strength (left) || id:ukb-b-7478	TRUE	186365	0.0041	1.49589e-65	ieu-a-299	HDL cholesterol || id:ieu-a-299	TRUE	reported	textfile	2	1	TRUE
rs1936800	T	C	T	C	-0.02	0.00459677	0.4723	0.52536	FALSE	FALSE	FALSE	ukb-b-7478	461026	0.00148606	0.002	Hand grip strength (left) || id:ukb-b-7478	TRUE	187111	0.0034	3.05499e-10	ieu-a-299	HDL cholesterol || id:ieu-a-299	TRUE	reported	textfile	2	1	TRUE
rs1980493	C	T	C	T	-0.0318	0.00503414	0.1227	0.169068	FALSE	FALSE	FALSE	ukb-b-7478	461026	0.00197686	0.0109999	Hand grip strength (left) || id:ukb-b-7478	TRUE	183275	0.0048	3.764e-10	ieu-a-299	HDL cholesterol || id:ieu-a-299	TRUE	reported	textfile	2	1	TRUE
rs2013208	T	C	T	C	0.0254	-0.0022335	0.5053	0.477775	FALSE	FALSE	FALSE	ukb-b-7478	461026	0.00148408	0.13	Hand grip strength (left) || id:ukb-b-7478	TRUE	169708	0.0036	8.91661e-12	ieu-a-299	HDL cholesterol || id:ieu-a-299	TRUE	reported	textfile	2	1	TRUE
rs205262	G	A	G	A	-0.0283	-0.00195559	0.2665	0.268995	FALSE	FALSE	FALSE	ukb-b-7478	461026	0.00167237	0.24	Hand grip strength (left) || id:ukb-b-7478	TRUE	181707	0.0039	3.87793e-13	ieu-a-299	HDL cholesterol || id:ieu-a-299	TRUE	reported	textfile	2	1	TRUE
rs2066714	C	T	C	T	0.0453	-0.000356504	0.1201	0.128865	FALSE	FALSE	FALSE	ukb-b-7478	461026	0.00221254	0.87	Hand grip strength (left) || id:ukb-b-7478	TRUE	93528	0.0071	7.25805e-10	ieu-a-299	HDL cholesterol || id:ieu-a-299	TRUE	reported	textfile	2	1	TRUE
rs2241210	G	A	G	A	0.0332	-0.00125391	0.5528	0.52397	FALSE	FALSE	FALSE	ukb-b-7478	461026	0.00148481	0.4	Hand grip strength (left) || id:ukb-b-7478	TRUE	174782	0.0035	2.48886e-20	ieu-a-299	HDL cholesterol || id:ieu-a-299	TRUE	reported	textfile	2	1	TRUE
rs2241770	C	T	C	T	-0.0989	0.00379424	0.1029	0.096769	FALSE	FALSE	FALSE	ukb-b-7478	461026	0.00251102	0.13	Hand grip strength (left) || id:ukb-b-7478	TRUE	185537	0.0057	6.78422e-60	ieu-a-299	HDL cholesterol || id:ieu-a-299	TRUE	reported	textfile	2	1	TRUE
rs2250802	A	G	A	G	-0.034	0.00149218	0.6807	0.724225	FALSE	FALSE	FALSE	ukb-b-7478	461026	0.00165924	0.37	Hand grip strength (left) || id:ukb-b-7478	TRUE	184088	0.0038	2.02209e-17	ieu-a-299	HDL cholesterol || id:ieu-a-299	TRUE	reported	textfile	2	1	TRUE
rs2278236	A	G	A	G	0.0331	0.00199261	0.5435	0.51655	FALSE	FALSE	FALSE	ukb-b-7478	461026	0.00148758	0.18	Hand grip strength (left) || id:ukb-b-7478	TRUE	185450	0.0035	3.18493e-18	ieu-a-299	HDL cholesterol || id:ieu-a-299	TRUE	reported	textfile	2	1	TRUE
rs2290547	A	G	A	G	-0.0297	-0.00429079	0.2111	0.174213	FALSE	FALSE	FALSE	ukb-b-7478	461026	0.00195213	0.0280001	Hand grip strength (left) || id:ukb-b-7478	TRUE	187142	0.0046	3.69003e-09	ieu-a-299	HDL cholesterol || id:ieu-a-299	TRUE	reported	textfile	2	1	TRUE
rs2293889	G	T	G	T	0.0312	-0.0027791	0.5871	0.56758	FALSE	FALSE	FALSE	ukb-b-7478	461026	0.00150162	0.064	Hand grip strength (left) || id:ukb-b-7478	TRUE	180102	0.0035	4.27071e-17	ieu-a-299	HDL cholesterol || id:ieu-a-299	TRUE	reported	textfile	2	1	TRUE
rs2454722	G	A	G	A	0.0351	0.00232178	0.1451	0.181444	FALSE	FALSE	FALSE	ukb-b-7478	461026	0.00192486	0.23	Hand grip strength (left) || id:ukb-b-7478	TRUE	186355	0.0044	3.30826e-14	ieu-a-299	HDL cholesterol || id:ieu-a-299	TRUE	reported	textfile	2	1	TRUE
rs2606736	T	C	T	C	-0.0246	0.00127914	0.6055	0.628555	FALSE	FALSE	FALSE	ukb-b-7478	461026	0.00154069	0.41	Hand grip strength (left) || id:ukb-b-7478	TRUE	129328	0.0043	4.79899e-08	ieu-a-299	HDL cholesterol || id:ieu-a-299	TRUE	reported	textfile	2	1	TRUE
rs3822072	A	G	A	G	-0.0251	0.00487038	0.4881	0.451176	FALSE	FALSE	FALSE	ukb-b-7478	461026	0.00148982	0.00109999	Hand grip strength (left) || id:ukb-b-7478	TRUE	187115	0.0034	4.05789e-12	ieu-a-299	HDL cholesterol || id:ieu-a-299	TRUE	reported	textfile	2	1	TRUE
rs3847502	A	C	A	C	0.048	0.00490586	0.314	0.321726	FALSE	FALSE	FALSE	ukb-b-7478	461026	0.00158678	0.002	Hand grip strength (left) || id:ukb-b-7478	TRUE	187050	0.0036	3.30598e-38	ieu-a-299	HDL cholesterol || id:ieu-a-299	TRUE	reported	textfile	2	1	TRUE
rs3861397	G	A	G	A	-0.024	0.00508196	0.3417	0.333731	FALSE	FALSE	FALSE	ukb-b-7478	461026	0.00157454	0.0012	Hand grip strength (left) || id:ukb-b-7478	TRUE	187084	0.0036	8.4004e-11	ieu-a-299	HDL cholesterol || id:ieu-a-299	TRUE	reported	textfile	2	1	TRUE
rs4142995	T	G	T	G	-0.0263	0.00465976	0.3839	0.397895	FALSE	FALSE	FALSE	ukb-b-7478	461026	0.0015171	0.0021	Hand grip strength (left) || id:ukb-b-7478	TRUE	165161	0.0037	9.36483e-12	ieu-a-299	HDL cholesterol || id:ieu-a-299	TRUE	reported	textfile	2	1	TRUE
rs424346	T	C	T	C	0.0679	-0.00942733	0.04881	0.029284	FALSE	FALSE	FALSE	ukb-b-7478	461026	0.00440025	0.032	Hand grip strength (left) || id:ukb-b-7478	TRUE	128346	0.0113	4.84005e-08	ieu-a-299	HDL cholesterol || id:ieu-a-299	TRUE	reported	textfile	2	1	TRUE
rs4379922	C	T	C	T	0.0247	0.00339944	0.3496	0.374269	FALSE	FALSE	FALSE	ukb-b-7478	461026	0.00153641	0.0269998	Hand grip strength (left) || id:ukb-b-7478	TRUE	186203	0.0036	9.55873e-12	ieu-a-299	HDL cholesterol || id:ieu-a-299	TRUE	reported	textfile	2	1	TRUE
rs4650994	A	G	A	G	-0.021	0.00201128	0.4828	0.531646	FALSE	FALSE	FALSE	ukb-b-7478	461026	0.00148162	0.17	Hand grip strength (left) || id:ukb-b-7478	TRUE	186927	0.0034	6.69607e-09	ieu-a-299	HDL cholesterol || id:ieu-a-299	TRUE	reported	textfile	2	1	TRUE
rs4846914	A	G	A	G	0.0479	-0.000778652	0.5844	0.6059	FALSE	FALSE	FALSE	ukb-b-7478	461026	0.00151824	0.61	Hand grip strength (left) || id:ukb-b-7478	TRUE	186995	0.0034	3.51318e-41	ieu-a-299	HDL cholesterol || id:ieu-a-299	TRUE	reported	textfile	2	1	TRUE
rs492571	C	T	C	T	-0.0663	-0.00216561	0.04222	0.042394	FALSE	FALSE	FALSE	ukb-b-7478	461026	0.00368578	0.56	Hand grip strength (left) || id:ukb-b-7478	TRUE	177352	0.009	1.26503e-12	ieu-a-299	HDL cholesterol || id:ieu-a-299	TRUE	reported	textfile	2	1	TRUE
rs4939883	C	T	C	T	0.0799	0.00587548	0.8193	0.820503	FALSE	FALSE	FALSE	ukb-b-7478	461026	0.00193621	0.00239999	Hand grip strength (left) || id:ukb-b-7478	TRUE	185576	0.0045	1.79597e-66	ieu-a-299	HDL cholesterol || id:ieu-a-299	TRUE	reported	textfile	2	1	TRUE
rs4969178	G	A	G	A	0.0263	0.000509307	0.6266	0.610708	FALSE	FALSE	FALSE	ukb-b-7478	461026	0.00154185	0.74	Hand grip strength (left) || id:ukb-b-7478	TRUE	185426	0.0035	1.53215e-12	ieu-a-299	HDL cholesterol || id:ieu-a-299	TRUE	reported	textfile	2	1	TRUE
rs4983559	A	G	A	G	-0.0197	-0.00416551	0.6227	0.613573	FALSE	FALSE	FALSE	ukb-b-7478	461026	0.00152597	0.00629999	Hand grip strength (left) || id:ukb-b-7478	TRUE	183672	0.0036	9.56511e-09	ieu-a-299	HDL cholesterol || id:ieu-a-299	TRUE	reported	textfile	2	1	TRUE
rs499974	A	C	A	C	-0.0263	0.00359596	0.1755	0.15702	FALSE	FALSE	FALSE	ukb-b-7478	461026	0.00203807	0.0779992	Hand grip strength (left) || id:ukb-b-7478	TRUE	186749	0.0044	1.12001e-08	ieu-a-299	HDL cholesterol || id:ieu-a-299	TRUE	reported	textfile	2	1	TRUE
rs6031587	T	C	T	C	-0.0488	-0.000771071	0.0686	0.072008	FALSE	FALSE	FALSE	ukb-b-7478	461026	0.00294461	0.79	Hand grip strength (left) || id:ukb-b-7478	TRUE	163095	0.0074	1.91902e-09	ieu-a-299	HDL cholesterol || id:ieu-a-299	TRUE	reported	textfile	2	1	TRUE
rs633695	G	A	G	A	0.0885	-0.00102742	0.285	0.292768	FALSE	FALSE	FALSE	ukb-b-7478	461026	0.0016396	0.53	Hand grip strength (left) || id:ukb-b-7478	TRUE	92820	0.0054	7.81988e-58	ieu-a-299	HDL cholesterol || id:ieu-a-299	TRUE	reported	textfile	2	1	TRUE
rs6450176	A	G	A	G	-0.0254	-0.00109102	0.2784	0.252601	FALSE	FALSE	FALSE	ukb-b-7478	461026	0.00170776	0.52	Hand grip strength (left) || id:ukb-b-7478	TRUE	187132	0.0039	6.87496e-10	ieu-a-299	HDL cholesterol || id:ieu-a-299	TRUE	reported	textfile	2	1	TRUE
rs6567160	C	T	C	T	-0.0257	0.0101103	0.2309	0.232765	FALSE	FALSE	FALSE	ukb-b-7478	461026	0.0017569	8.70001e-09	Hand grip strength (left) || id:ukb-b-7478	TRUE	185608	0.0041	2.91803e-09	ieu-a-299	HDL cholesterol || id:ieu-a-299	TRUE	reported	textfile	2	1	TRUE
rs6805251	C	T	C	T	-0.02	-0.000961796	0.6187	0.617085	FALSE	FALSE	FALSE	ukb-b-7478	461026	0.0015258	0.53	Hand grip strength (left) || id:ukb-b-7478	TRUE	186301	0.0035	1.33199e-08	ieu-a-299	HDL cholesterol || id:ieu-a-299	TRUE	reported	textfile	2	1	TRUE
rs702485	G	A	G	A	0.0243	0.00127356	0.4499	0.454584	FALSE	FALSE	FALSE	ukb-b-7478	461026	0.00148803	0.39	Hand grip strength (left) || id:ukb-b-7478	TRUE	186974	0.0034	6.4506e-12	ieu-a-299	HDL cholesterol || id:ieu-a-299	TRUE	reported	textfile	2	1	TRUE
rs7306660	A	G	A	G	-0.0345	0.000157306	0.3694	0.356455	FALSE	FALSE	FALSE	ukb-b-7478	461026	0.00155067	0.92	Hand grip strength (left) || id:ukb-b-7478	TRUE	186939	0.0036	3.34118e-19	ieu-a-299	HDL cholesterol || id:ieu-a-299	TRUE	reported	textfile	2	1	TRUE
rs731839	A	G	A	G	0.022	-0.0045409	0.6583	0.665311	FALSE	FALSE	FALSE	ukb-b-7478	461026	0.00157441	0.00389996	Hand grip strength (left) || id:ukb-b-7478	TRUE	185498	0.0037	3.44096e-09	ieu-a-299	HDL cholesterol || id:ieu-a-299	TRUE	reported	textfile	2	1	TRUE
rs7607980	C	T	C	T	0.0447	-0.00582065	0.1491	0.120389	FALSE	FALSE	FALSE	ukb-b-7478	461026	0.00228078	0.0109999	Hand grip strength (left) || id:ukb-b-7478	TRUE	187036	0.0052	1.80717e-15	ieu-a-299	HDL cholesterol || id:ieu-a-299	TRUE	reported	textfile	2	1	TRUE
rs838876	G	A	G	A	-0.0493	0.000803023	0.6741	0.681466	FALSE	FALSE	FALSE	ukb-b-7478	461026	0.00161096	0.62	Hand grip strength (left) || id:ukb-b-7478	TRUE	173066	0.0039	7.32487e-33	ieu-a-299	HDL cholesterol || id:ieu-a-299	TRUE	reported	textfile	2	1	TRUE
rs9457931	G	A	G	A	-0.0552	-0.00100615	0.0686	0.058703	FALSE	FALSE	FALSE	ukb-b-7478	461026	0.0031592	0.75	Hand grip strength (left) || id:ukb-b-7478	TRUE	171669	0.0073	7.29625e-13	ieu-a-299	HDL cholesterol || id:ieu-a-299	TRUE	reported	textfile	2	1	TRUE
rs970548	C	A	C	A	0.0258	0.00210385	0.277	0.246631	FALSE	FALSE	FALSE	ukb-b-7478	461026	0.00172051	0.22	Hand grip strength (left) || id:ukb-b-7478	TRUE	186596	0.0039	1.706e-10	ieu-a-299	HDL cholesterol || id:ieu-a-299	TRUE	reported	textfile	2	1	TRUE
rs998584	A	C	A	C	-0.026	0.00277937	0.5145	0.482753	FALSE	FALSE	FALSE	ukb-b-7478	461026	0.00148769	0.0619998	Hand grip strength (left) || id:ukb-b-7478	TRUE	183791	0.0038	2.26882e-11	ieu-a-299	HDL cholesterol || id:ieu-a-299	TRUE	reported	textfile	2	1	TRUE
rs9989419	G	A	G	A	0.1473	-0.000462302	0.595	0.606012	FALSE	FALSE	FALSE	ukb-b-7478	461026	0.00151856	0.760001	Hand grip strength (left) || id:ukb-b-7478	TRUE	177532	0.0036	1e-200	ieu-a-299	HDL cholesterol || id:ieu-a-299	TRUE	reported	textfile	2	1	TRUE
rs10059884	A	C	A	C	0.0651	-0.00393815	0.5856	0.596233	FALSE	FALSE	FALSE	ukb-b-7478	461026	0.00151241	0.00920005	Hand grip strength (left) || id:ukb-b-7478	TRUE	218754	0.0092	1.92398e-12	finn-b-I9_HYPTENS	Hypertension || id:finn-b-I9_HYPTENS	TRUE	reported	textfile	2	1	TRUE
rs10185395	T	G	T	G	0.0587	0.000551951	0.243	0.179386	FALSE	FALSE	FALSE	ukb-b-7478	461026	0.00193559	0.780001	Hand grip strength (left) || id:ukb-b-7478	TRUE	218754	0.0107	3.539e-08	finn-b-I9_HYPTENS	Hypertension || id:finn-b-I9_HYPTENS	TRUE	reported	textfile	2	1	TRUE
rs10206833	A	G	A	G	-0.079	0.00194932	0.8661	0.911178	FALSE	FALSE	FALSE	ukb-b-7478	461026	0.00260621	0.450001	Hand grip strength (left) || id:ukb-b-7478	TRUE	218754	0.0134	3.56098e-09	finn-b-I9_HYPTENS	Hypertension || id:finn-b-I9_HYPTENS	TRUE	reported	textfile	2	1	TRUE
rs10217559	T	C	T	C	0.0584	-0.00129478	0.6936	0.68459	FALSE	FALSE	FALSE	ukb-b-7478	461026	0.00160258	0.42	Hand grip strength (left) || id:ukb-b-7478	TRUE	218754	0.0099	3.87302e-09	finn-b-I9_HYPTENS	Hypertension || id:finn-b-I9_HYPTENS	TRUE	reported	textfile	2	1	TRUE
rs10757274	G	A	G	A	0.0507	-0.00153834	0.432	0.490189	FALSE	FALSE	FALSE	ukb-b-7478	461026	0.00148342	0.3	Hand grip strength (left) || id:ukb-b-7478	TRUE	218754	0.0092	3.51803e-08	finn-b-I9_HYPTENS	Hypertension || id:finn-b-I9_HYPTENS	TRUE	reported	textfile	2	1	TRUE
rs10786736	C	G	C	G	-0.1089	0.00748994	0.09173	0.100767	FALSE	TRUE	FALSE	ukb-b-7478	461026	0.00246452	0.00239999	Hand grip strength (left) || id:ukb-b-7478	TRUE	218754	0.0158	5.48656e-12	finn-b-I9_HYPTENS	Hypertension || id:finn-b-I9_HYPTENS	TRUE	reported	textfile	2	1	TRUE
rs117515309	A	C	A	C	-0.1088	0.000207235	0.06182	0.029402	FALSE	FALSE	FALSE	ukb-b-7478	461026	0.00441273	0.96	Hand grip strength (left) || id:ukb-b-7478	TRUE	218754	0.019	1.10499e-08	finn-b-I9_HYPTENS	Hypertension || id:finn-b-I9_HYPTENS	TRUE	reported	textfile	2	1	TRUE
rs12509595	C	T	C	T	0.1157	0.00024361	0.3122	0.291509	FALSE	FALSE	FALSE	ukb-b-7478	461026	0.00163425	0.88	Hand grip strength (left) || id:ukb-b-7478	TRUE	218754	0.0099	1.3369e-31	finn-b-I9_HYPTENS	Hypertension || id:finn-b-I9_HYPTENS	TRUE	reported	textfile	2	1	TRUE
rs1275984	C	A	C	A	-0.0953	-0.00154625	0.549	0.616089	FALSE	FALSE	FALSE	ukb-b-7478	461026	0.00152777	0.31	Hand grip strength (left) || id:ukb-b-7478	TRUE	218754	0.0092	3.37987e-25	finn-b-I9_HYPTENS	Hypertension || id:finn-b-I9_HYPTENS	TRUE	reported	textfile	2	1	TRUE
rs12828438	G	A	G	A	-0.0606	-0.00201921	0.5354	0.598928	FALSE	FALSE	FALSE	ukb-b-7478	461026	0.00151632	0.18	Hand grip strength (left) || id:ukb-b-7478	TRUE	218754	0.0092	5.00956e-11	finn-b-I9_HYPTENS	Hypertension || id:finn-b-I9_HYPTENS	TRUE	reported	textfile	2	1	TRUE
rs13112725	C	G	C	G	0.0697	0.00236463	0.8285	0.759285	FALSE	TRUE	FALSE	ukb-b-7478	461026	0.00173515	0.17	Hand grip strength (left) || id:ukb-b-7478	TRUE	218754	0.0121	9.34308e-09	finn-b-I9_HYPTENS	Hypertension || id:finn-b-I9_HYPTENS	TRUE	reported	textfile	2	1	TRUE
rs1317181	T	G	T	G	0.0701	0.00245587	0.2099	0.218436	FALSE	FALSE	FALSE	ukb-b-7478	461026	0.00179329	0.17	Hand grip strength (left) || id:ukb-b-7478	TRUE	218754	0.0112	4.03999e-10	finn-b-I9_HYPTENS	Hypertension || id:finn-b-I9_HYPTENS	TRUE	reported	textfile	2	1	TRUE
rs1358350	A	T	A	T	0.0663	-0.000798692	0.7541	0.669474	FALSE	TRUE	FALSE	ukb-b-7478	461026	0.0015793	0.61	Hand grip strength (left) || id:ukb-b-7478	TRUE	218754	0.0106	4.59103e-10	finn-b-I9_HYPTENS	Hypertension || id:finn-b-I9_HYPTENS	TRUE	reported	textfile	2	1	TRUE
rs1374264	C	A	C	A	-0.0603	0.000675525	0.4146	0.45016	FALSE	FALSE	FALSE	ukb-b-7478	461026	0.00148864	0.649999	Hand grip strength (left) || id:ukb-b-7478	TRUE	218754	0.0092	6.94704e-11	finn-b-I9_HYPTENS	Hypertension || id:finn-b-I9_HYPTENS	TRUE	reported	textfile	2	1	TRUE
rs143439093	G	A	G	A	-0.1373	0.00381582	0.07436	0.017887	FALSE	FALSE	FALSE	ukb-b-7478	461026	0.00602808	0.53	Hand grip strength (left) || id:ukb-b-7478	TRUE	218754	0.0175	5.00956e-15	finn-b-I9_HYPTENS	Hypertension || id:finn-b-I9_HYPTENS	TRUE	reported	textfile	2	1	TRUE
rs145153053	G	A	G	A	0.0707	-0.00700382	0.1963	0.169295	FALSE	FALSE	FALSE	ukb-b-7478	461026	0.00198264	0.000409996	Hand grip strength (left) || id:ukb-b-7478	TRUE	218754	0.0115	7.54397e-10	finn-b-I9_HYPTENS	Hypertension || id:finn-b-I9_HYPTENS	TRUE	reported	textfile	2	1	TRUE
rs149150643	C	T	C	T	-0.1328	0.00464929	0.04503	0.049114	FALSE	FALSE	FALSE	ukb-b-7478	461026	0.0035005	0.18	Hand grip strength (left) || id:ukb-b-7478	TRUE	218754	0.0222	2.27002e-09	finn-b-I9_HYPTENS	Hypertension || id:finn-b-I9_HYPTENS	TRUE	reported	textfile	2	1	TRUE
rs167479	T	G	T	G	-0.0833	0.00108554	0.4249	0.472465	FALSE	FALSE	FALSE	ukb-b-7478	461026	0.00148709	0.47	Hand grip strength (left) || id:ukb-b-7478	TRUE	218754	0.0093	2.66011e-19	finn-b-I9_HYPTENS	Hypertension || id:finn-b-I9_HYPTENS	TRUE	reported	textfile	2	1	TRUE
rs16853076	C	T	C	T	-0.1096	0.00153931	0.06089	0.072575	FALSE	FALSE	FALSE	ukb-b-7478	461026	0.00286972	0.59	Hand grip strength (left) || id:ukb-b-7478	TRUE	218754	0.0192	1.064e-08	finn-b-I9_HYPTENS	Hypertension || id:finn-b-I9_HYPTENS	TRUE	reported	textfile	2	1	TRUE
rs1888693	A	G	A	G	0.06	0.00308885	0.386	0.343309	FALSE	FALSE	FALSE	ukb-b-7478	461026	0.00156435	0.0479999	Hand grip strength (left) || id:ukb-b-7478	TRUE	218754	0.0094	1.45399e-10	finn-b-I9_HYPTENS	Hypertension || id:finn-b-I9_HYPTENS	TRUE	reported	textfile	2	1	TRUE
rs2032451	T	G	T	G	0.0886	0.00283631	0.1098	0.151696	FALSE	FALSE	FALSE	ukb-b-7478	461026	0.00206767	0.17	Hand grip strength (left) || id:ukb-b-7478	TRUE	218754	0.0146	1.28499e-09	finn-b-I9_HYPTENS	Hypertension || id:finn-b-I9_HYPTENS	TRUE	reported	textfile	2	1	TRUE
rs2190994	T	G	T	G	-0.06	0.00118034	0.276	0.275403	FALSE	FALSE	FALSE	ukb-b-7478	461026	0.00165999	0.48	Hand grip strength (left) || id:ukb-b-7478	TRUE	218754	0.0103	5.08698e-09	finn-b-I9_HYPTENS	Hypertension || id:finn-b-I9_HYPTENS	TRUE	reported	textfile	2	1	TRUE
rs2392929	G	T	G	T	0.062	-0.00117125	0.2979	0.19837	FALSE	FALSE	FALSE	ukb-b-7478	461026	0.00185961	0.53	Hand grip strength (left) || id:ukb-b-7478	TRUE	218754	0.01	5.20703e-10	finn-b-I9_HYPTENS	Hypertension || id:finn-b-I9_HYPTENS	TRUE	reported	textfile	2	1	TRUE
rs2627313	T	C	T	C	0.054	0.000460304	0.4006	0.443768	FALSE	FALSE	FALSE	ukb-b-7478	461026	0.00149638	0.760001	Hand grip strength (left) || id:ukb-b-7478	TRUE	218754	0.0093	7.35106e-09	finn-b-I9_HYPTENS	Hypertension || id:finn-b-I9_HYPTENS	TRUE	reported	textfile	2	1	TRUE
rs2643826	T	C	T	C	0.0627	0.00361062	0.4047	0.45233	FALSE	FALSE	FALSE	ukb-b-7478	461026	0.00149514	0.016	Hand grip strength (left) || id:ukb-b-7478	TRUE	218754	0.0093	1.75106e-11	finn-b-I9_HYPTENS	Hypertension || id:finn-b-I9_HYPTENS	TRUE	reported	textfile	2	1	TRUE
rs2782981	C	T	C	T	0.0799	-0.00107196	0.6546	0.71999	FALSE	FALSE	FALSE	ukb-b-7478	461026	0.0016509	0.52	Hand grip strength (left) || id:ukb-b-7478	TRUE	218754	0.0096	8.71365e-17	finn-b-I9_HYPTENS	Hypertension || id:finn-b-I9_HYPTENS	TRUE	reported	textfile	2	1	TRUE
rs28567725	C	T	C	T	0.0617	0.00138213	0.4136	0.412993	FALSE	FALSE	FALSE	ukb-b-7478	461026	0.00150751	0.36	Hand grip strength (left) || id:ukb-b-7478	TRUE	218754	0.0093	2.76376e-11	finn-b-I9_HYPTENS	Hypertension || id:finn-b-I9_HYPTENS	TRUE	reported	textfile	2	1	TRUE
rs303949	C	A	C	A	0.0849	-7.0651e-05	0.09934	0.093397	FALSE	FALSE	FALSE	ukb-b-7478	461026	0.00256277	0.98	Hand grip strength (left) || id:ukb-b-7478	TRUE	218754	0.0153	2.70402e-08	finn-b-I9_HYPTENS	Hypertension || id:finn-b-I9_HYPTENS	TRUE	reported	textfile	2	1	TRUE
rs34071855	G	C	G	C	0.1033	0.000419133	0.415	0.340039	FALSE	TRUE	FALSE	ukb-b-7478	461026	0.00157236	0.79	Hand grip strength (left) || id:ukb-b-7478	TRUE	218754	0.0093	1.04304e-28	finn-b-I9_HYPTENS	Hypertension || id:finn-b-I9_HYPTENS	TRUE	reported	textfile	2	1	TRUE
rs35427	G	T	G	T	-0.0592	0.000659976	0.3644	0.382983	FALSE	FALSE	FALSE	ukb-b-7478	461026	0.00156283	0.67	Hand grip strength (left) || id:ukb-b-7478	TRUE	218754	0.0096	5.91398e-10	finn-b-I9_HYPTENS	Hypertension || id:finn-b-I9_HYPTENS	TRUE	reported	textfile	2	1	TRUE
rs35619711	G	C	G	C	0.0614	-0.00291573	0.7217	0.733526	FALSE	TRUE	FALSE	ukb-b-7478	461026	0.00167993	0.0830004	Hand grip strength (left) || id:ukb-b-7478	TRUE	218754	0.0102	1.65299e-09	finn-b-I9_HYPTENS	Hypertension || id:finn-b-I9_HYPTENS	TRUE	reported	textfile	2	1	TRUE
rs3790604	A	C	A	C	0.1321	0.000490034	0.1709	0.073164	FALSE	FALSE	FALSE	ukb-b-7478	461026	0.00285603	0.86	Hand grip strength (left) || id:ukb-b-7478	TRUE	218754	0.0121	1.40314e-27	finn-b-I9_HYPTENS	Hypertension || id:finn-b-I9_HYPTENS	TRUE	reported	textfile	2	1	TRUE
rs3796585	A	G	A	G	-0.0751	0.00194009	0.3465	0.362389	FALSE	FALSE	FALSE	ukb-b-7478	461026	0.00154054	0.21	Hand grip strength (left) || id:ukb-b-7478	TRUE	218754	0.0096	4.48126e-15	finn-b-I9_HYPTENS	Hypertension || id:finn-b-I9_HYPTENS	TRUE	reported	textfile	2	1	TRUE
rs3918226	T	C	T	C	0.1721	-0.00165962	0.0699	0.081011	FALSE	FALSE	FALSE	ukb-b-7478	461026	0.00276045	0.55	Hand grip strength (left) || id:ukb-b-7478	TRUE	218754	0.0179	7.08435e-22	finn-b-I9_HYPTENS	Hypertension || id:finn-b-I9_HYPTENS	TRUE	reported	textfile	2	1	TRUE
rs4685218	T	C	T	C	0.0984	0.00577956	0.09873	0.092619	FALSE	FALSE	FALSE	ukb-b-7478	461026	0.00256813	0.0239999	Hand grip strength (left) || id:ukb-b-7478	TRUE	218754	0.0153	1.29799e-10	finn-b-I9_HYPTENS	Hypertension || id:finn-b-I9_HYPTENS	TRUE	reported	textfile	2	1	TRUE
rs4932373	C	A	C	A	0.0837	-0.00639704	0.2674	0.325436	FALSE	FALSE	FALSE	ukb-b-7478	461026	0.00158403	5.39995e-05	Hand grip strength (left) || id:ukb-b-7478	TRUE	218754	0.0103	5.58085e-16	finn-b-I9_HYPTENS	Hypertension || id:finn-b-I9_HYPTENS	TRUE	reported	textfile	2	1	TRUE
rs557675	G	T	G	T	-0.0613	-0.000867722	0.3969	0.470496	FALSE	FALSE	FALSE	ukb-b-7478	461026	0.00148873	0.56	Hand grip strength (left) || id:ukb-b-7478	TRUE	218754	0.0093	5.41751e-11	finn-b-I9_HYPTENS	Hypertension || id:finn-b-I9_HYPTENS	TRUE	reported	textfile	2	1	TRUE
rs604723	C	T	C	T	0.0632	-0.00111984	0.741	0.725116	FALSE	FALSE	FALSE	ukb-b-7478	461026	0.00167321	0.5	Hand grip strength (left) || id:ukb-b-7478	TRUE	218754	0.0104	1.358e-09	finn-b-I9_HYPTENS	Hypertension || id:finn-b-I9_HYPTENS	TRUE	reported	textfile	2	1	TRUE
rs62426324	T	C	T	C	0.0528	0.00271472	0.5009	0.437543	FALSE	FALSE	FALSE	ukb-b-7478	461026	0.00149413	0.0690001	Hand grip strength (left) || id:ukb-b-7478	TRUE	218754	0.0091	7.13198e-09	finn-b-I9_HYPTENS	Hypertension || id:finn-b-I9_HYPTENS	TRUE	reported	textfile	2	1	TRUE
rs62434119	T	C	T	C	-0.1345	0.000676342	0.07595	0.07118	FALSE	FALSE	FALSE	ukb-b-7478	461026	0.00289907	0.82	Hand grip strength (left) || id:ukb-b-7478	TRUE	218754	0.0172	6.23017e-15	finn-b-I9_HYPTENS	Hypertension || id:finn-b-I9_HYPTENS	TRUE	reported	textfile	2	1	TRUE
rs62455829	G	A	G	A	-0.0598	-0.0011268	0.2782	0.186225	FALSE	FALSE	FALSE	ukb-b-7478	461026	0.00192123	0.56	Hand grip strength (left) || id:ukb-b-7478	TRUE	218754	0.0103	5.68303e-09	finn-b-I9_HYPTENS	Hypertension || id:finn-b-I9_HYPTENS	TRUE	reported	textfile	2	1	TRUE
rs629929	T	G	T	G	0.0595	0.00130909	0.5795	0.60905	FALSE	FALSE	FALSE	ukb-b-7478	461026	0.00152696	0.39	Hand grip strength (left) || id:ukb-b-7478	TRUE	218754	0.0093	1.36201e-10	finn-b-I9_HYPTENS	Hypertension || id:finn-b-I9_HYPTENS	TRUE	reported	textfile	2	1	TRUE
rs6668768	T	C	T	C	0.0668	0.00275474	0.2144	0.130517	FALSE	FALSE	FALSE	ukb-b-7478	461026	0.00222272	0.22	Hand grip strength (left) || id:ukb-b-7478	TRUE	218754	0.0111	1.865e-09	finn-b-I9_HYPTENS	Hypertension || id:finn-b-I9_HYPTENS	TRUE	reported	textfile	2	1	TRUE
rs6860901	T	C	T	C	0.0682	-0.00203343	0.2979	0.314672	FALSE	FALSE	FALSE	ukb-b-7478	461026	0.00160515	0.21	Hand grip strength (left) || id:ukb-b-7478	TRUE	218754	0.01	7.67892e-12	finn-b-I9_HYPTENS	Hypertension || id:finn-b-I9_HYPTENS	TRUE	reported	textfile	2	1	TRUE
rs6918791	G	C	G	C	0.0574	0.000717311	0.728	0.719854	FALSE	TRUE	FALSE	ukb-b-7478	461026	0.00165558	0.66	Hand grip strength (left) || id:ukb-b-7478	TRUE	218754	0.0103	2.15402e-08	finn-b-I9_HYPTENS	Hypertension || id:finn-b-I9_HYPTENS	TRUE	reported	textfile	2	1	TRUE
rs6961048	G	C	G	C	0.0735	-0.00113553	0.1355	0.101327	FALSE	TRUE	FALSE	ukb-b-7478	461026	0.00246017	0.64	Hand grip strength (left) || id:ukb-b-7478	TRUE	218754	0.0133	3.38797e-08	finn-b-I9_HYPTENS	Hypertension || id:finn-b-I9_HYPTENS	TRUE	reported	textfile	2	1	TRUE
rs7123467	G	C	G	C	0.0682	-0.00663239	0.202	0.118171	FALSE	TRUE	FALSE	ukb-b-7478	461026	0.0022989	0.00389996	Hand grip strength (left) || id:ukb-b-7478	TRUE	218754	0.0114	2.474e-09	finn-b-I9_HYPTENS	Hypertension || id:finn-b-I9_HYPTENS	TRUE	reported	textfile	2	1	TRUE
rs7134677	T	C	T	C	-0.0748	-0.00331752	0.3819	0.296659	FALSE	FALSE	FALSE	ukb-b-7478	461026	0.00162724	0.0409996	Hand grip strength (left) || id:ukb-b-7478	TRUE	218754	0.0094	2.13304e-15	finn-b-I9_HYPTENS	Hypertension || id:finn-b-I9_HYPTENS	TRUE	reported	textfile	2	1	TRUE
rs72779268	A	C	A	C	-0.1222	-0.00101312	0.06436	0.052838	FALSE	FALSE	FALSE	ukb-b-7478	461026	0.00330845	0.760001	Hand grip strength (left) || id:ukb-b-7478	TRUE	218754	0.0187	6.31539e-11	finn-b-I9_HYPTENS	Hypertension || id:finn-b-I9_HYPTENS	TRUE	reported	textfile	2	1	TRUE
rs7483477	G	T	G	T	0.0759	0.00342265	0.2348	0.242174	FALSE	FALSE	FALSE	ukb-b-7478	461026	0.00173199	0.0479999	Hand grip strength (left) || id:ukb-b-7478	TRUE	218754	0.0109	3.12176e-12	finn-b-I9_HYPTENS	Hypertension || id:finn-b-I9_HYPTENS	TRUE	reported	textfile	2	1	TRUE
rs7545442	T	C	T	C	0.098	0.00496435	0.07246	0.075867	FALSE	FALSE	FALSE	ukb-b-7478	461026	0.00280547	0.0769999	Hand grip strength (left) || id:ukb-b-7478	TRUE	218754	0.0176	2.73602e-08	finn-b-I9_HYPTENS	Hypertension || id:finn-b-I9_HYPTENS	TRUE	reported	textfile	2	1	TRUE
rs78412528	A	G	A	G	0.1406	0.0106118	0.1674	0.107199	FALSE	FALSE	FALSE	ukb-b-7478	461026	0.00241235	1.09999e-05	Hand grip strength (left) || id:ukb-b-7478	TRUE	218754	0.0122	1.0311e-30	finn-b-I9_HYPTENS	Hypertension || id:finn-b-I9_HYPTENS	TRUE	reported	textfile	2	1	TRUE
rs79873333	T	C	T	C	-0.1364	0.00166041	0.04758	0.030427	FALSE	FALSE	FALSE	ukb-b-7478	461026	0.00433905	0.7	Hand grip strength (left) || id:ukb-b-7478	TRUE	218754	0.0215	2.10902e-10	finn-b-I9_HYPTENS	Hypertension || id:finn-b-I9_HYPTENS	TRUE	reported	textfile	2	1	TRUE
rs9899012	A	G	A	G	-0.1068	-0.00311117	0.08387	0.061842	FALSE	FALSE	FALSE	ukb-b-7478	461026	0.00317201	0.33	Hand grip strength (left) || id:ukb-b-7478	TRUE	218754	0.0166	1.409e-10	finn-b-I9_HYPTENS	Hypertension || id:finn-b-I9_HYPTENS	TRUE	reported	textfile	2	1	TRUE
rs10767658	G	C	G	C	-0.031	-0.00474479	0.6417	0.687045	FALSE	TRUE	FALSE	ukb-b-7478	461026	0.00159796	0.00299999	Hand grip strength (left) || id:ukb-b-7478	TRUE	225754	0.0037	3.29989e-17	ieu-a-61	Waist circumference || id:ieu-a-61	TRUE	reported	textfile	2	1	TRUE
rs10840100	G	A	G	A	0.02	-0.00177434	0.725	0.654462	FALSE	FALSE	FALSE	ukb-b-7478	461026	0.00156183	0.26	Hand grip strength (left) || id:ukb-b-7478	TRUE	232029	0.0035	5.39995e-09	ieu-a-61	Waist circumference || id:ieu-a-61	TRUE	reported	textfile	2	1	TRUE
rs10938397	G	A	G	A	0.032	-0.00195955	0.4333	0.434404	FALSE	FALSE	FALSE	ukb-b-7478	461026	0.0014998	0.19	Hand grip strength (left) || id:ukb-b-7478	TRUE	231679	0.0035	6.09958e-20	ieu-a-61	Waist circumference || id:ieu-a-61	TRUE	reported	textfile	2	1	TRUE
rs11165623	A	G	A	G	0.02	0.00449365	0.4833	0.504384	FALSE	FALSE	FALSE	ukb-b-7478	461026	0.00148366	0.0025	Hand grip strength (left) || id:ukb-b-7478	TRUE	232057	0.0034	5.19996e-09	ieu-a-61	Waist circumference || id:ieu-a-61	TRUE	reported	textfile	2	1	TRUE
rs12429545	A	G	A	G	0.031	0.00146609	0.1	0.12931	FALSE	FALSE	FALSE	ukb-b-7478	461026	0.00223157	0.51	Hand grip strength (left) || id:ukb-b-7478	TRUE	222998	0.0052	2.5e-09	ieu-a-61	Waist circumference || id:ieu-a-61	TRUE	reported	textfile	2	1	TRUE
rs1516725	C	T	C	T	0.031	0.00139537	0.9083	0.862811	FALSE	FALSE	FALSE	ukb-b-7478	461026	0.00215796	0.52	Hand grip strength (left) || id:ukb-b-7478	TRUE	230610	0.0051	1.7e-09	ieu-a-61	Waist circumference || id:ieu-a-61	TRUE	reported	textfile	2	1	TRUE
rs16894959	C	T	C	T	0.026	0.00614512	0.1	0.140433	FALSE	FALSE	FALSE	ukb-b-7478	461026	0.00213278	0.004	Hand grip strength (left) || id:ukb-b-7478	TRUE	230687	0.0048	3.40001e-08	ieu-a-61	Waist circumference || id:ieu-a-61	TRUE	reported	textfile	2	1	TRUE
rs16996700	C	T	C	T	-0.023	-0.003474	0.3	0.284022	FALSE	FALSE	FALSE	ukb-b-7478	461026	0.00164746	0.0350002	Hand grip strength (left) || id:ukb-b-7478	TRUE	231903	0.0037	1.5e-09	ieu-a-61	Waist circumference || id:ieu-a-61	TRUE	reported	textfile	2	1	TRUE
rs17381664	C	T	C	T	0.022	0.00361283	0.425	0.407093	FALSE	FALSE	FALSE	ukb-b-7478	461026	0.00150777	0.017	Hand grip strength (left) || id:ukb-b-7478	TRUE	232022	0.0035	4.20001e-10	ieu-a-61	Waist circumference || id:ieu-a-61	TRUE	reported	textfile	2	1	TRUE
rs2033529	G	A	G	A	0.021	0.000359808	0.2583	0.287907	FALSE	FALSE	FALSE	ukb-b-7478	461026	0.00164414	0.83	Hand grip strength (left) || id:ukb-b-7478	TRUE	232010	0.0037	1.7e-08	ieu-a-61	Waist circumference || id:ieu-a-61	TRUE	reported	textfile	2	1	TRUE
rs2112347	G	T	G	T	-0.025	1.32859e-05	0.375	0.360114	FALSE	FALSE	FALSE	ukb-b-7478	461026	0.00154884	0.99	Hand grip strength (left) || id:ukb-b-7478	TRUE	232028	0.0035	3.19963e-13	ieu-a-61	Waist circumference || id:ieu-a-61	TRUE	reported	textfile	2	1	TRUE
rs2287019	T	C	T	C	-0.035	-0.00311204	0.15	0.182853	FALSE	FALSE	FALSE	ukb-b-7478	461026	0.00193145	0.11	Hand grip strength (left) || id:ukb-b-7478	TRUE	217525	0.0046	1.69981e-14	ieu-a-61	Waist circumference || id:ieu-a-61	TRUE	reported	textfile	2	1	TRUE
rs2293576	A	G	A	G	-0.022	0.00808338	0.3667	0.332383	FALSE	FALSE	FALSE	ukb-b-7478	461026	0.00157584	2.90001e-07	Hand grip strength (left) || id:ukb-b-7478	TRUE	226024	0.0036	9.40005e-10	ieu-a-61	Waist circumference || id:ieu-a-61	TRUE	reported	textfile	2	1	TRUE
rs2325036	C	A	C	A	-0.023	-0.00752687	0.4083	0.377641	FALSE	FALSE	FALSE	ukb-b-7478	461026	0.00153331	9.20005e-07	Hand grip strength (left) || id:ukb-b-7478	TRUE	232048	0.0035	2.09991e-11	ieu-a-61	Waist circumference || id:ieu-a-61	TRUE	reported	textfile	2	1	TRUE
rs2489623	C	A	C	A	0.019	0.00467121	0.5583	0.533892	FALSE	FALSE	FALSE	ukb-b-7478	461026	0.00148755	0.0017	Hand grip strength (left) || id:ukb-b-7478	TRUE	231857	0.0034	3.40001e-08	ieu-a-61	Waist circumference || id:ieu-a-61	TRUE	reported	textfile	2	1	TRUE
rs2531992	G	A	G	A	0.028	0.00145995	0.8333	0.845587	FALSE	FALSE	FALSE	ukb-b-7478	461026	0.00205892	0.48	Hand grip strength (left) || id:ukb-b-7478	TRUE	232034	0.0048	2.99999e-09	ieu-a-61	Waist circumference || id:ieu-a-61	TRUE	reported	textfile	2	1	TRUE
rs2820292	C	A	C	A	0.019	0.00224324	0.5083	0.565086	FALSE	FALSE	FALSE	ukb-b-7478	461026	0.00149534	0.13	Hand grip strength (left) || id:ukb-b-7478	TRUE	231899	0.0034	2.39999e-08	ieu-a-61	Waist circumference || id:ieu-a-61	TRUE	reported	textfile	2	1	TRUE
rs3127553	A	G	A	G	-0.023	-0.00232764	0.6333	0.636307	FALSE	FALSE	FALSE	ukb-b-7478	461026	0.00153875	0.13	Hand grip strength (left) || id:ukb-b-7478	TRUE	231815	0.0035	1.6e-10	ieu-a-61	Waist circumference || id:ieu-a-61	TRUE	reported	textfile	2	1	TRUE
rs3849570	A	C	A	C	0.021	-0.00657214	0.3667	0.345855	FALSE	FALSE	FALSE	ukb-b-7478	461026	0.00155842	2.5e-05	Hand grip strength (left) || id:ukb-b-7478	TRUE	196103	0.0038	2.19999e-08	ieu-a-61	Waist circumference || id:ieu-a-61	TRUE	reported	textfile	2	1	TRUE
rs4776970	T	A	T	A	-0.02	-0.00462895	0.3417	0.357776	FALSE	TRUE	FALSE	ukb-b-7478	461026	0.00154617	0.00280001	Hand grip strength (left) || id:ukb-b-7478	TRUE	230989	0.0035	2.30001e-08	ieu-a-61	Waist circumference || id:ieu-a-61	TRUE	reported	textfile	2	1	TRUE
rs6163	A	C	A	C	0.019	0.00707728	0.3917	0.376056	FALSE	FALSE	FALSE	ukb-b-7478	461026	0.00153233	3.89996e-06	Hand grip strength (left) || id:ukb-b-7478	TRUE	225708	0.0035	3.69999e-08	ieu-a-61	Waist circumference || id:ieu-a-61	TRUE	reported	textfile	2	1	TRUE
rs633715	C	T	C	T	0.043	-0.00113786	0.2667	0.210388	FALSE	FALSE	FALSE	ukb-b-7478	461026	0.00181934	0.53	Hand grip strength (left) || id:ukb-b-7478	TRUE	218883	0.0043	3.29989e-23	ieu-a-61	Waist circumference || id:ieu-a-61	TRUE	reported	textfile	2	1	TRUE
rs6440003	A	G	A	G	0.021	0.0118747	0.4833	0.443193	FALSE	FALSE	FALSE	ukb-b-7478	461026	0.00149186	1.69981e-15	Hand grip strength (left) || id:ukb-b-7478	TRUE	231985	0.0034	2.90001e-10	ieu-a-61	Waist circumference || id:ieu-a-61	TRUE	reported	textfile	2	1	TRUE
rs6545714	A	G	A	G	-0.022	0.000799945	0.625	0.601481	FALSE	FALSE	FALSE	ukb-b-7478	461026	0.0015173	0.6	Hand grip strength (left) || id:ukb-b-7478	TRUE	232046	0.0035	1.89998e-10	ieu-a-61	Waist circumference || id:ieu-a-61	TRUE	reported	textfile	2	1	TRUE
rs6567160	C	T	C	T	0.048	0.0101103	0.2833	0.232765	FALSE	FALSE	FALSE	ukb-b-7478	461026	0.0017569	8.70001e-09	Hand grip strength (left) || id:ukb-b-7478	TRUE	231894	0.004	2.60016e-33	ieu-a-61	Waist circumference || id:ieu-a-61	TRUE	reported	textfile	2	1	TRUE
rs6755502	C	T	C	T	0.051	0.00113511	0.875	0.828269	FALSE	FALSE	FALSE	ukb-b-7478	461026	0.0019643	0.56	Hand grip strength (left) || id:ukb-b-7478	TRUE	231849	0.0045	1.99986e-30	ieu-a-61	Waist circumference || id:ieu-a-61	TRUE	reported	textfile	2	1	TRUE
rs7144011	T	G	T	G	0.033	0.00613769	0.275	0.220966	FALSE	FALSE	FALSE	ukb-b-7478	461026	0.00179113	0.00061	Hand grip strength (left) || id:ukb-b-7478	TRUE	232007	0.0041	9.3994e-16	ieu-a-61	Waist circumference || id:ieu-a-61	TRUE	reported	textfile	2	1	TRUE
rs7239883	A	G	A	G	-0.021	-0.00120197	0.6833	0.621066	FALSE	FALSE	FALSE	ukb-b-7478	461026	0.00153528	0.43	Hand grip strength (left) || id:ukb-b-7478	TRUE	231731	0.0035	2.30001e-09	ieu-a-61	Waist circumference || id:ieu-a-61	TRUE	reported	textfile	2	1	TRUE
rs749671	A	G	A	G	-0.019	-0.00744988	0.375	0.372333	FALSE	FALSE	FALSE	ukb-b-7478	461026	0.0015346	1.2e-06	Hand grip strength (left) || id:ukb-b-7478	TRUE	232060	0.0035	3.2e-08	ieu-a-61	Waist circumference || id:ieu-a-61	TRUE	reported	textfile	2	1	TRUE
rs7498665	G	A	G	A	0.034	-0.00519298	0.3583	0.399734	FALSE	FALSE	FALSE	ukb-b-7478	461026	0.00151729	0.000619998	Hand grip strength (left) || id:ukb-b-7478	TRUE	230193	0.0035	1.39991e-22	ieu-a-61	Waist circumference || id:ieu-a-61	TRUE	reported	textfile	2	1	TRUE
rs7531118	C	T	C	T	0.027	0.00184667	0.6083	0.531128	FALSE	FALSE	FALSE	ukb-b-7478	461026	0.00149735	0.22	Hand grip strength (left) || id:ukb-b-7478	TRUE	231912	0.0035	1.50003e-14	ieu-a-61	Waist circumference || id:ieu-a-61	TRUE	reported	textfile	2	1	TRUE
rs7550711	T	C	T	C	0.058	-0.00565335	0.0339	0.026013	FALSE	FALSE	FALSE	ukb-b-7478	461026	0.00467928	0.23	Hand grip strength (left) || id:ukb-b-7478	TRUE	212149	0.0098	3.40001e-09	ieu-a-61	Waist circumference || id:ieu-a-61	TRUE	reported	textfile	2	1	TRUE
rs7903146	T	C	T	C	-0.022	-0.00377329	0.25	0.290654	FALSE	FALSE	FALSE	ukb-b-7478	461026	0.00163352	0.021	Hand grip strength (left) || id:ukb-b-7478	TRUE	232078	0.0037	3.89996e-09	ieu-a-61	Waist circumference || id:ieu-a-61	TRUE	reported	textfile	2	1	TRUE
rs806794	G	A	G	A	-0.022	-0.00343411	0.275	0.273741	FALSE	FALSE	FALSE	ukb-b-7478	461026	0.00166258	0.0389996	Hand grip strength (left) || id:ukb-b-7478	TRUE	225694	0.0037	2.1e-09	ieu-a-61	Waist circumference || id:ieu-a-61	TRUE	reported	textfile	2	1	TRUE
rs929641	G	A	G	A	-0.021	2.53795e-05	0.3833	0.417223	FALSE	FALSE	FALSE	ukb-b-7478	461026	0.00150527	0.99	Hand grip strength (left) || id:ukb-b-7478	TRUE	231976	0.0034	1.2e-09	ieu-a-61	Waist circumference || id:ieu-a-61	TRUE	reported	textfile	2	1	TRUE
rs9400239	C	T	C	T	0.024	0.00384742	0.7	0.704889	FALSE	FALSE	FALSE	ukb-b-7478	461026	0.0016272	0.0179999	Hand grip strength (left) || id:ukb-b-7478	TRUE	232015	0.0036	1.9002e-11	ieu-a-61	Waist circumference || id:ieu-a-61	TRUE	reported	textfile	2	1	TRUE
rs943005	T	C	T	C	0.039	-0.00471592	0.1	0.169633	FALSE	FALSE	FALSE	ukb-b-7478	461026	0.00197641	0.017	Hand grip strength (left) || id:ukb-b-7478	TRUE	232080	0.0044	7.19946e-19	ieu-a-61	Waist circumference || id:ieu-a-61	TRUE	reported	textfile	2	1	TRUE
rs10276674	C	T	C	T	0.039	0.00123058	0.836	0.180042	FALSE	FALSE	FALSE	ukb-b-7478	461026	0.00193095	0.52	Hand grip strength (left) || id:ukb-b-7478	TRUE	58074	0.0043	7.77141e-20	ebi-a-GCST005186	Fasting blood glucose || id:ebi-a-GCST005186	TRUE	reported	textfile	2	1	TRUE
rs10830963	G	C	G	C	0.079	-0.00356782	0.7	0.724999	FALSE	TRUE	FALSE	ukb-b-7478	461026	0.00165997	0.032	Hand grip strength (left) || id:ukb-b-7478	TRUE	58074	0.0037	2.19989e-100	ebi-a-GCST005186	Fasting blood glucose || id:ebi-a-GCST005186	TRUE	reported	textfile	2	1	TRUE
rs10974438	C	A	C	A	0.019	0.00452864	0.608	0.35134	FALSE	FALSE	FALSE	ukb-b-7478	461026	0.00155616	0.00359998	Hand grip strength (left) || id:ukb-b-7478	TRUE	58074	0.0033	5.22697e-09	ebi-a-GCST005186	Fasting blood glucose || id:ebi-a-GCST005186	TRUE	reported	textfile	2	1	TRUE
rs11039138	A	G	A	G	-0.021	0.0037215	0.386	0.376836	FALSE	FALSE	FALSE	ukb-b-7478	461026	0.00153865	0.016	Hand grip strength (left) || id:ukb-b-7478	TRUE	58074	0.0032	1.74e-10	ebi-a-GCST005186	Fasting blood glucose || id:ebi-a-GCST005186	TRUE	reported	textfile	2	1	TRUE
rs11195502	T	C	T	C	-0.035	-0.000414697	0.075	0.090856	FALSE	FALSE	FALSE	ukb-b-7478	461026	0.00258554	0.87	Hand grip strength (left) || id:ukb-b-7478	TRUE	58074	0.0054	1.035e-10	ebi-a-GCST005186	Fasting blood glucose || id:ebi-a-GCST005186	TRUE	reported	textfile	2	1	TRUE
rs11558471	G	A	G	A	-0.029	-0.000840532	0.748	0.317153	FALSE	FALSE	FALSE	ukb-b-7478	461026	0.00159647	0.6	Hand grip strength (left) || id:ukb-b-7478	TRUE	58074	0.0034	7.0648e-18	ebi-a-GCST005186	Fasting blood glucose || id:ebi-a-GCST005186	TRUE	reported	textfile	2	1	TRUE
rs11603334	A	G	A	G	-0.023	0.00458211	0.129	0.153779	FALSE	FALSE	FALSE	ukb-b-7478	461026	0.0020544	0.0259998	Hand grip strength (left) || id:ukb-b-7478	TRUE	58074	0.0041	2.91897e-08	ebi-a-GCST005186	Fasting blood glucose || id:ebi-a-GCST005186	TRUE	reported	textfile	2	1	TRUE
rs11605924	C	A	C	A	-0.022	0.00313707	0.542	0.521041	FALSE	FALSE	FALSE	ukb-b-7478	461026	0.00148474	0.0350002	Hand grip strength (left) || id:ukb-b-7478	TRUE	58074	0.0031	2.99226e-13	ebi-a-GCST005186	Fasting blood glucose || id:ebi-a-GCST005186	TRUE	reported	textfile	2	1	TRUE
rs17747324	C	T	C	T	0.024	-0.0027279	0.808	0.227574	FALSE	FALSE	FALSE	ukb-b-7478	461026	0.00177675	0.12	Hand grip strength (left) || id:ukb-b-7478	TRUE	58074	0.0039	7.50291e-10	ebi-a-GCST005186	Fasting blood glucose || id:ebi-a-GCST005186	TRUE	reported	textfile	2	1	TRUE
rs2191349	T	G	T	G	0.028	0.0015507	0.467	0.548617	FALSE	FALSE	FALSE	ukb-b-7478	461026	0.00149152	0.3	Hand grip strength (left) || id:ukb-b-7478	TRUE	58074	0.0031	1.97515e-20	ebi-a-GCST005186	Fasting blood glucose || id:ebi-a-GCST005186	TRUE	reported	textfile	2	1	TRUE
rs2524299	T	A	T	A	-0.029	-0.000825495	0.892	0.879844	FALSE	TRUE	FALSE	ukb-b-7478	461026	0.00228418	0.719999	Hand grip strength (left) || id:ukb-b-7478	TRUE	58074	0.0044	2.59e-11	ebi-a-GCST005186	Fasting blood glucose || id:ebi-a-GCST005186	TRUE	reported	textfile	2	1	TRUE
rs2908282	A	G	A	G	0.064	-0.00214395	0.199	0.178596	FALSE	FALSE	FALSE	ukb-b-7478	461026	0.00194029	0.27	Hand grip strength (left) || id:ukb-b-7478	TRUE	58074	0.0042	3.50913e-53	ebi-a-GCST005186	Fasting blood glucose || id:ebi-a-GCST005186	TRUE	reported	textfile	2	1	TRUE
rs4148804	T	C	T	C	0.083	0.00305814	0.013	0.014671	FALSE	FALSE	FALSE	ukb-b-7478	461026	0.00617396	0.62	Hand grip strength (left) || id:ukb-b-7478	TRUE	58074	0.014	1.85302e-09	ebi-a-GCST005186	Fasting blood glucose || id:ebi-a-GCST005186	TRUE	reported	textfile	2	1	TRUE
rs4869272	T	C	T	C	0.02	-0.00386062	0.323	0.68904	FALSE	FALSE	FALSE	ukb-b-7478	461026	0.00160095	0.016	Hand grip strength (left) || id:ukb-b-7478	TRUE	58074	0.0033	2.69699e-09	ebi-a-GCST005186	Fasting blood glucose || id:ebi-a-GCST005186	TRUE	reported	textfile	2	1	TRUE
rs560887	C	T	C	T	0.071	0.000868119	0.674	0.703407	FALSE	FALSE	FALSE	ukb-b-7478	461026	0.00161969	0.59	Hand grip strength (left) || id:ukb-b-7478	TRUE	58074	0.0034	2.63027e-99	ebi-a-GCST005186	Fasting blood glucose || id:ebi-a-GCST005186	TRUE	reported	textfile	2	1	TRUE
rs6113722	A	G	A	G	-0.042	0.00776058	0.04	0.03737	FALSE	FALSE	FALSE	ukb-b-7478	461026	0.0039115	0.0470002	Hand grip strength (left) || id:ukb-b-7478	TRUE	58074	0.0077	3.89296e-08	ebi-a-GCST005186	Fasting blood glucose || id:ebi-a-GCST005186	TRUE	reported	textfile	2	1	TRUE
rs7173964	A	G	A	G	-0.02	-0.00249521	0.38	0.426803	FALSE	FALSE	FALSE	ukb-b-7478	461026	0.00150003	0.0959997	Hand grip strength (left) || id:ukb-b-7478	TRUE	58074	0.0031	1.04201e-10	ebi-a-GCST005186	Fasting blood glucose || id:ebi-a-GCST005186	TRUE	reported	textfile	2	1	TRUE
rs7644261	G	C	G	C	-0.021	-0.00135129	0.742	0.714849	FALSE	TRUE	FALSE	ukb-b-7478	461026	0.00164333	0.41	Hand grip strength (left) || id:ukb-b-7478	TRUE	58074	0.0034	8.18408e-10	ebi-a-GCST005186	Fasting blood glucose || id:ebi-a-GCST005186	TRUE	reported	textfile	2	1	TRUE
rs780093	C	T	C	T	0.032	0.00409161	0.606	0.61524	FALSE	FALSE	FALSE	ukb-b-7478	461026	0.00152242	0.00719996	Hand grip strength (left) || id:ukb-b-7478	TRUE	58074	0.0031	4.22474e-25	ebi-a-GCST005186	Fasting blood glucose || id:ebi-a-GCST005186	TRUE	reported	textfile	2	1	TRUE
rs882020	T	C	T	C	0.029	-0.000872788	0.121	0.132089	FALSE	FALSE	FALSE	ukb-b-7478	461026	0.0022028	0.69	Hand grip strength (left) || id:ukb-b-7478	TRUE	58074	0.0045	1.359e-10	ebi-a-GCST005186	Fasting blood glucose || id:ebi-a-GCST005186	TRUE	reported	textfile	2	1	TRUE
